# Supplementary material for: Analysis of the economic burden of diagnosis and treatment on patients with tuberculosis in Bao’an district of Shenzhen City, China
Source: PLoS One. 2020 Aug 31;15(8):e0237865. doi: 10.1371/journal.pone.0237865 (PMC7458315; doi:10.1371/journal.pone.0237865)
Supplement: S1 Data — (XLS) [file pone.0237865.s005.xls]

## Sheet: data 
ID	register number	sex	age	nation	household registration	sputum smear status at diagnosis	histroy of TB	marital status	educaton	职业	number of household population	labouring population	monthly income pre-diagnosis (CYN)	monthly household income	self-reported economic condition	insurance	The way of discovering TB presence	classification of Visiting doctors because of developing symptoms	delay between symptom onset and first consulation	health-care facilities for the first time	Initial diagnosis	the classfication of delay of diagnosis	delay of diagnosis	the classification of Number of times visiting health-care facilities	Number of times visiting health-care facilities	househole annual income (CYN)	The degree of symptoms at diagnosis	debet due to TB	借款	Household economic burden	whether companions come	the number of companions coing	the income lost of compaioms per time	the transportation fee of compaioms per time	Adverse drug reaction	Interruption of treatment	the reason for interrpution of treatment :forget	the reason for interrpution of treatment :busying	the reason for interrpution of treatment :symptom decreased	the reason for interrpution of treatment :adverse drug reaction	the reason for interrpution of treatment :thinking no effect about treatment	the reason for interrpution of treatment :inconveniacnt to take medicnie	the reason for interrpution of treatment:economic hardship	中断原因9	Drug resistance	whether in hospital due to TB pre-diagnosis	pre-diagnosis costs	hosptial costs	transportation cost pre-diagnosis
1	132877	1	31	1	2	0	1	1	4	1	3	3	4000	6	3	1	2	1	1	2	3	#NULL!	2	1	1	6	4	2	#NULL!	2	2	#NULL!	#NULL!	#NULL!	1	2									no	1	100	6000	10
2	132306	0	38	1	2	1	2	2	2	6	7	4	2500	2	3	2	2	1	7	1	6	4	15	2	4	2	2	2	#NULL!	1	1	2	50	15	2	2									no	2	2500	0	130
3	132311	1	38	1	2	0	1	2	2	1	4	2	2500	2	3	1	2	1	7	1	6	3	180	2	6	2	2	2	#NULL!	2	2	#NULL!	#NULL!	#NULL!	1	1	0	0	0	1	0	0	0	0	no	2	6000	0	30
4	132005	0	31	1	2	1	1	2	2	1	5	2	2000	2	3	1	2	4	120	1	5	4	120	2	6	3	2	2	#NULL!	2	1	3	50	4	2	2									no	2	450	0	45
5	132179	0	55	1	2	0	1	2	2	5	5	3	0	6	3	2	2	3	20	4	6	1	1	1	1	3	3	2	#NULL!	1	1	9	180	0	2	2									no	2	90	0	0
6	132483	1	20	1	2	0	1	4	2	1	6	3	3500	6	3	2	1					#NULL!	#NULL!	#NULL!	#NULL!	4	1	2	#NULL!	2	2	#NULL!	#NULL!	#NULL!	1	2									no		0	0	10
7	132176	0	18	1	2	1	1	1	2	6	4	3	2000	2	3	1	2	1	7	3	3	1	2	1	1	4	2	2	#NULL!	2	2	#NULL!	#NULL!	#NULL!	2	2									no	2	100	0	0
8	132168	1	33	1	2	0	1	1	2	1	5	2	3000	5	3	1	2	2	14	3	6	1	4	1	1	4	2	2	#NULL!	1	2	#NULL!	#NULL!	#NULL!	2	2									no	2	100	0	0
9	132170	1	39	1	2	1	1	2	2	6	3	2	3500	3	5	2	2	1	3	4	3	1	1	1	2	3	3	2	#NULL!	1	2	#NULL!	#NULL!	#NULL!	1	2									no	2	300	0	6
11	132339	0	23	1	2	1	1	1	3	1	4	1	2000	3	3	2	1					#NULL!	#NULL!	#NULL!	#NULL!	3	1	2	#NULL!	2	2	#NULL!	#NULL!	#NULL!	2	1	0	0	0	1	0	0	0	0	no		0	0	0
12	132254	0	24	1	2	0	1	1	2	1	8	4	3000	2	3	2	2	1	1	4	3	1	0	1	1	3	3	2	#NULL!	2	1	3	#NULL!	4	2	2									no	2	300	0	5
13	132081	1	44	1	2	0	1	2	2	6	3	2	2000	3	3	2	1				3	1	#NULL!	#NULL!	#NULL!	3	1	2	#NULL!	3	1	10	90	0	1	2									no		0	0	0
14	132101	0	34	1	2	1	1	2	2	2	4	2	3000	2	3	2	2	4	30	5	3	1	1	1	1	3	4	2	#NULL!	2	2	#NULL!	#NULL!	#NULL!	1	2									no	2	100	0	0
15	132309	1	43	1	2	0	1	2	2	1	5	1	3000	1	3	1	2	3	15	2	3	3	15	2	4	2	2	2	#NULL!	2	2	#NULL!	#NULL!	#NULL!	1	2									no	2	1400	0	10
16	132327	1	59	1	2	1	2	2	1	5	5	2	0	2	4	2	2	3	20	1		#NULL!	5	1	2	2	1	2	#NULL!	2	2	#NULL!	#NULL!	#NULL!	1	2									no	2	200	0	0
17	132192	1	21	1	2	1	1	2	4	6	3	2	7000	6	3	2	2	1	7	1	2	1	25	2	3	6	3	2	#NULL!	1	2	#NULL!	#NULL!	#NULL!	2	2									no	2	1000	0	50
18	130026	1	51	1	1	0	1	2	1	1	7	2	1000	1	3	1	2	3	15	3	1	1	1	1	1	2	2	2	#NULL!	3	2	#NULL!	#NULL!	#NULL!	1	2									no	2	0	0	0
19	132344	1	43	1	2	0	1	2	2	6	4	2	1000	2	5	2	1					#NULL!	#NULL!	#NULL!	#NULL!	3	1	2	#NULL!	3	2	#NULL!	#NULL!	#NULL!	1	2									no		0	0	0
20	132186	1	27	2	2	1	1	1	3	1	4	4	3000	3	3	2	2	1	5	3	3	1	0	1	1	5	4	2	#NULL!	1	2	#NULL!	#NULL!	#NULL!	2	2									no	2	100	0	0
22	132324	1	30	1	2	0	1	2	3	5	3	1	2500	5	3	1	2	1	1	2	3	2	30	2	4	4	2	2	#NULL!	2	2	#NULL!	#NULL!	#NULL!	2	1	1	0	0	0	0	0	0	0	no	2	450	0	0
22	132188	0	27	1	2	1	1	1	3	1	5	3	2500	4	3	1	2	2	14	2	3	1	0	1	1	3	2	2	#NULL!	3	2	#NULL!	#NULL!	#NULL!	1	2									no	2	100	0	10
24	130025	1	50	1	1	1	2	2	2	1	4	2	2500	6	3	1	2	1	0	5	2	#NULL!	0	1	1	5	4	2	#NULL!	2	2	#NULL!	#NULL!	#NULL!	1	2									no	2	300	0	0
25	132206	1	26	1	2	1	1	1	2	1	7	2	2500	3	3	2	1					#NULL!	#NULL!	#NULL!	#NULL!	3	1	2	#NULL!	1	2	#NULL!	#NULL!	#NULL!	2	2									no		0	0	0
26	132187	1	32	1	2	1	1	2	2	6	5	3	2000	2	3	3	2	2	14	3	3	1	0	1	1	3	3	2	#NULL!	1	2	#NULL!	#NULL!	#NULL!	2	2									no	2	300	0	6
27	132363	0	30	1	2	0	1	2	2	2	4	2	3500	6	3	2	1					#NULL!	#NULL!	#NULL!	#NULL!	5	1	2	#NULL!	2	1	8	180	0	1	2									no		0	0	0
28	132347	0	26	2	2	0	1	2	2	6	4	1	2000	2	4	1	1					1	#NULL!	#NULL!	#NULL!	2	2	2	#NULL!	3	1	1	50	6	1	2									no		0	0	4
29	132376	1	34	1	2	1	1	2	2	5	4	2	2500	3	4	2	1					1	#NULL!	#NULL!	#NULL!	4	1	2	#NULL!	1	2	#NULL!	#NULL!	#NULL!	2	2									no		0	0	10
30	132348	0	34	1	2	0	1	2	2	1	5	2	1000	1	3	1	2	3	20	3	3	1	1	1	1	2	3	2	#NULL!	1	1	3	20	8	2	2									no	2	70	0	10
31	132407	0	47	1	2	0	1	2	1	5	3	1	1800	2	3	1	1					#NULL!	#NULL!	#NULL!	#NULL!	3	2	2	#NULL!	2	2	#NULL!	#NULL!	#NULL!	2	2									no		0	0	0
32	132341	1	24	1	2	0	1	1	3	6	5	3	1000	2	2	2	2	3	15	5	1	1	15	1	2	5	2	2	#NULL!	1	1	11	50	10	1	2									no	2	1000	0	75
33	132357	0	24	2	2	0	1	2	2	1	5	4	2000	2	4	2	2	1	1	1		2	60	3	7	4	4	2	#NULL!	1	1	6	50	8	1	2									no	2	1000	0	0
34	130011	1	39	1	1	1	1	2	4	2	2	2	3000	5	3	1	2	4	182	3	3	1	7	1	1	5	4	2	#NULL!	2	1	5	#NULL!	0	2	2									no	2	200	0	0
35	132354	1	57	1	2	0	1	2	2	6	6	2	1800	4	3	2	1					#NULL!	#NULL!	#NULL!	#NULL!	5	1	2	#NULL!	3	2	#NULL!	#NULL!	#NULL!	2	2									no		0	0	0
36	132367	0	24	1	2	0	1	1	2	1	4	2	2500	2	4	1	2	4	30	3	3	1	1	1	1	4	2	2	#NULL!	1	2	#NULL!	#NULL!	#NULL!	1	2									no	1	1500	1500	50
37	132334	0	40	1	2	0	1	2	1	1	3	1	2000	1	4	2	2	4	60	1	5	4	35	2	4	2	2	1	2000	2	2	#NULL!	#NULL!	#NULL!	2	2									no	2	400	0	0
38	132399	0	23	1	2	0	1	4	3	1	2	2	4000	5	3	2	1					1	#NULL!	#NULL!	#NULL!	5	1	2	#NULL!	1	1	6	90	50	1	2									no		0	0	50
39	130018	1	35	1	1	1	1	2	4	1	3	1	3500	4	3	3	2	4	182	3	1	4	180	2	6	4	3	2	#NULL!	3	2	#NULL!	#NULL!	#NULL!	1	1	0	0	0	1	0	0	0	0	no	2	1000	0	100
40	132099	1	57	1	2	1	1	2	1	5	5	2	0	5	4	1	2	1	1	3	3	1	0	1	1	5	3	2	#NULL!	3	2	#NULL!	#NULL!	#NULL!	1	2									no	2	100	0	0
41	132378	1	29	1	2	1	1	2	4	1	5	2	2500	2	3	2	1					2	#NULL!	#NULL!	#NULL!	3	3	2	#NULL!	1	2	#NULL!	#NULL!	#NULL!	1	2									no		0	0	30
42	130027	0	55	1	1	0	1	2	1	5	4	2	0	2	4	1	2	4	60	5		2	2	1	1	3	2	2	#NULL!	2	1	10	#NULL!	4	2	2									no	2	50	0	0
43	132459	0	27	1	2	0	1	2	2	1	3	2	2000	3	4	2	1					#NULL!	#NULL!	#NULL!	#NULL!	4	1	2	#NULL!	3	1	10	90	8	1	2									no		0	0	0
44	132148	1	45	1	2	0	1	2	2	1	4	3	3000	6	2	2	2	3	15	3	3	1	1	1	1	6	3	2	#NULL!	2	1	6	#NULL!	4	2	2									no	2	250	0	0
45	132355	1	29	1	2	0	1	2	2	2	4	2	5000	5	3	2	2	1	7	3	4	1	0	1	1	4	3	2	#NULL!	3	2	#NULL!	#NULL!	#NULL!	2	2									no	2	150	0	4
46	132113	1	57	1	2	1	2	2	2	3	6	3	0	3	3	3	2	4	120	4	3	1	15	1	2	6	2	2	#NULL!	2	2	#NULL!	#NULL!	#NULL!	1	1	0	0	0	1	0	0	0	0	no	2	200	0	30
47	132277	1	44	1	2	1	1	2	3	1	4	2	3000	1	3	3	2	4	60	1	5	1	60	2	4	3	3	2	#NULL!	2	2	#NULL!	#NULL!	#NULL!	1	1	0	0	0	1	0	0	0	0	no	2	200	0	0
48	132352	0	19	2	2	1	1	4	2	1	6	4	2300	2	4	2	2	2	10	4	3	1	10	1	1	3	4	2	#NULL!	2	1	9	50	16	2	2									no	2	90	0	0
49	132475	1	32	1	2	0	1	2	3	5	5	4	4000	3	3	2	1					#NULL!	#NULL!	#NULL!	#NULL!	5	1	2	#NULL!	1	2	#NULL!	#NULL!	#NULL!	1	2									no		0	0	0
50	132093	1	18	1	2	1	1	1	2	5	4	3	2000	2	3	2	2	1	7	4	3	1	1	1	1	3	2	2	#NULL!	2	1	6	50	0	2	2									no	2	100	0	50
51	132213	1	16	1	2	0	1	4	2	1	5	2	2500	2	4	2	1					#NULL!	#NULL!	#NULL!	#NULL!	4	2	2	#NULL!	2	2	#NULL!	#NULL!	#NULL!	2	2									no		0	0	0
52	132207	0	21	1	2	1	1	1	2	1	6	2	2000	2	4	2	1					#NULL!	#NULL!	#NULL!	#NULL!	3	1	2	#NULL!	3	2	#NULL!	#NULL!	#NULL!	2	2									no		0	0	0
53	132180	1	31	1	2	1	1	2	4	1	2	2	4000	4	3	1	2	1	7	3	5	4	15	2	3	5	3	2	#NULL!	1	2	#NULL!	#NULL!	#NULL!	1	1	0	0	0	1	0	0	0		no	2	260	0	10
54	132011	1	40	1	2	0	1	2	1	1	8	3	2000	1	4	1	1					#NULL!	#NULL!	#NULL!	#NULL!	4	2	2	#NULL!	1	2	#NULL!	#NULL!	#NULL!	1	2									no		0	0	0
55	132359	1	26	1	2	0	1	1	3	1	4	4	3000	3	3	2	1					#NULL!	#NULL!	#NULL!	#NULL!	6	1	2	#NULL!	2	2	#NULL!	#NULL!	#NULL!	2	2									no		0	0	0
56	132356	1	27	1	2	0	1	1	3	6	4	4	4000	5	3	2	1					#NULL!	#NULL!	#NULL!	#NULL!	6	1	2	#NULL!	2	2	#NULL!	#NULL!	#NULL!	1	2									no		0	0	0
57	132333	1	25	1	2	0	1	1	1	1	4	2	2000	1	2	2	2	4	30	4	2	4	5	1	1	5	2	2	#NULL!	2	2	#NULL!	#NULL!	#NULL!	2	2									no	1	100	8000	100
58	132013	1	24	1	2	0	1	1	4	1	3	3	3500	5	2	2	1				3	1	#NULL!	#NULL!	#NULL!	6	1	2	#NULL!	2	2	#NULL!	#NULL!	#NULL!	1	2									no		0	0	0
59	132349	1	24	1	2	0	1	2	2	1	5	4	2000	4	3	2	1					#NULL!	#NULL!	#NULL!	#NULL!	4	2	2	#NULL!	3	2	#NULL!	#NULL!	#NULL!	2	2									no		0	0	0
60	132286	1	44	1	2	0	1	2	1	1	2	2	2000	2	5	1	1					#NULL!	#NULL!	#NULL!	#NULL!	3	2	2	#NULL!	2	2	#NULL!	#NULL!	#NULL!	2	1	0	0	0	1	0	0	0	0	no		0	0	0
61	132094	1	23	1	2	0	1	1	2	1	5	3	2500	4	3	1	1					#NULL!	#NULL!	#NULL!	#NULL!	4	2	2	#NULL!	1	2	#NULL!	#NULL!	#NULL!	2	2									no		0	0	0
62	132351	1	25	1	2	0	1	1	3	1	3	3	3000	3	3	2	2	4	182	2		1	90	3	8	4	4	2	#NULL!	2	2	#NULL!	#NULL!	#NULL!	2	2									no	2	5500	0	20
63	132204	1	44	1	2	0	1	2	2	1	3	2	1300	1	4	2	1					#NULL!	#NULL!	#NULL!	#NULL!	2	1	2	#NULL!	3	2	#NULL!	#NULL!	#NULL!	2	2									no		0	0	0
64	132134	1	47	1	2	0	1	1	2	1	5	1	1000	1	5	2	1					#NULL!	#NULL!	#NULL!	#NULL!	2	4	1	3000	1	2	#NULL!	#NULL!	#NULL!	2	2									no		0	0	0
65	132118	0	32	2	2	0	1	2	4	6	3	2	3500	6	3	1	2	2	14	4	5	2	15	1	2	5	3	2	#NULL!	1	2	#NULL!	#NULL!	#NULL!	1	2									no	1	500	3000	0
66	132358	1	22	1	2	1	1	1	2	1	5	3	3000	5	3	2	2	4	30	1	3	1	1	1	1	4	2	1	5000	2	2	#NULL!	#NULL!	#NULL!	1	1									multi-drug resistance	2	150	0	0
67	132224	1	44	1	2	1	1	2	2	1	4	3	1500	2	3	2	2	1	7	1		4	15	1	2	3	3	2	#NULL!	1	1	1	50	6	2	1	0	0	0	1	0	0	0	0	no	2	500	0	0
68	132371	0	42	1	2	1	2	2	1	1	6	3	1500	3	3	2	2	2	14	3	3	1	1	1	1	4	3	2	#NULL!	2	1	9	90	16	1	1	0	0	0	1	0	0	0	0	no	2	200	0	0
69	132108	1	42	1	2	1	1	2	1	1	4	2	3000	2	3	1	1					#NULL!	#NULL!	#NULL!	#NULL!	3	1	2	#NULL!	3	2	#NULL!	#NULL!	#NULL!	2	2									no		0	0	0
70	132222	0	50	1	2	0	1	2	2	5	4	2	0	4	3	2	2	4	120	2	5	4	15	2	3	4	3	2	#NULL!	1	1	5	110	0	2	2									no	2	1000	0	88
71	132372	0	36	1	2	0	1	2	2	1	7	3	2500	2	3	2	1					#NULL!	#NULL!	#NULL!	#NULL!	5	1	2	#NULL!	1	2	#NULL!	#NULL!	#NULL!	1	2									no		0	0	0
72	132126	0	22	1	2	1	1	1	3	1	3	3	2500	2	3	2	2	4	30	3	5	4	1	1	1	4	2	2	#NULL!	1	2	#NULL!	#NULL!	#NULL!	2	2									no	2	1500	0	0
73	132390	0	19	1	2	1	1	1	2	1	5	4	1600	2	3	3	1					#NULL!	#NULL!	#NULL!	#NULL!	3	1	2	#NULL!	2	1	2	#NULL!	3	1	2									no		0	0	0
74	132235	1	18	1	2	1	1	1	3	5	5	3	2500	6	3	2	2	4	60	3	1	4	1	1	1	5	2	2	#NULL!	2	1	3	180	14	1	1									no	2	450	0	25
75	132116	0	49	1	2	1	2	2	2	2	8	5	1500	2	3	2	2	4	182	2	1	4	1	1	1	4	4	2	#NULL!	3	2	#NULL!	#NULL!	#NULL!	2	2									no	2	1050	0	0
76	132221	0	26	1	2	0	1	2	3	5	6	4	2500	6	3	2	2	3	15	5	6	3	14	1	2	5	1	2	#NULL!	3	1	5	180	20	2	2									no	2	80	0	30
77	132420	1	32	1	2	0	1	2	2	5	6	3	3000	2	3	2	2	4	120	2	2	1	1	1	1	4	3	2	#NULL!	3	2	#NULL!	#NULL!	#NULL!	1	2									no	2	400	0	4
78	132240	1	22	1	2	0	1	4	2	1	4	3	2800	6	3	2	1					#NULL!	#NULL!	#NULL!	#NULL!	6	1	2	#NULL!	2	1	5	100	4	2	2									no		0	0	0
79	132223	1	31	1	2	1	1	2	2	1	4	2	2000	2	3	1	2	4	60	4		#NULL!	0	1	1	4	2	2	#NULL!	3	2	#NULL!	#NULL!	#NULL!	1	2									no	2	100	0	0
80	132014	0	37	1	2	1	1	2	1	1	4	2	1500	2	4	3	2	1	5	3	5	4	20	2	3	3	4	2	#NULL!	3	1	7	50	40	1	2									no	2	4000	0	20
81	132022	0	48	1	2	1	2	2	1	1	4	4	2000	1	4	2	2	2	14	3	3	1	7	1	2	2	4	1	1000	3	2	#NULL!	#NULL!	#NULL!	1	2									no	2	100	0	0
82	132236	1	25	1	2	0	1	1	2	1	5	2	2500	3	2	1	1					#NULL!	#NULL!	#NULL!	#NULL!	6	1	2	#NULL!	1	1	3	90	4	2	2									no		0	0	0
83	132400	0	41	1	2	1	1	2	1	1	6	2	2000	1	3	1	2	4	120	1	1	1	10	2	3	3	4	2	#NULL!	2	1	4	20	20	2	2									no	2	300	0	0
84	132373	1	30	1	2	0	1	2	3	1	4	3	2000	1	5	2	1					#NULL!	#NULL!	#NULL!	#NULL!	2	2	1	1000	2	1	2	#NULL!	6	1	2									no		0	0	0
85	132130	1	50	1	2	0	1	2	4	1	3	3	3000	3	4	1	1					#NULL!	#NULL!	#NULL!	#NULL!	5	2	2	#NULL!	2	2	#NULL!	#NULL!	#NULL!	2	2									no		0	0	0
86	132440	1	25	1	2	1	1	1	3	1	5	4	2500	3	5	1	1					#NULL!	#NULL!	#NULL!	#NULL!	5	2	2	#NULL!	3	2	#NULL!	#NULL!	#NULL!	1	1	0	0	0	1	0	0	0	0	no		0	0	0
87	132391	1	23	1	2	1	1	1	3	1	4	2	2000	1	3	2	1					#NULL!	#NULL!	#NULL!	#NULL!	4	2	2	#NULL!	1	2	#NULL!	#NULL!	#NULL!	2	1	0	0	0	0	0	1	0	0	no		0	0	0
88	132383	1	25	1	2	1	1	1	3	6	4	1	2500	3	4	2	1					#NULL!	#NULL!	#NULL!	#NULL!	2	3	2	#NULL!	2	1	5	50	25	2	2									no		0	0	0
89	132416	0	40	1	2	1	1	2	2	1	5	2	2500	3	3	1	2	4	30	3	1	3	21	2	3	4	2	2	#NULL!	2	1	6	#NULL!	10	2	2									no	2	500	0	30
90	132020	1	27	1	2	0	1	1	3	1	6	3	3000	4	3	1	2	1	3	2	6	#NULL!	10	2	3	3	1	2	#NULL!	3	2	#NULL!	#NULL!	#NULL!	2	2									no	2	300	0	0
91	132231	1	21	1	2	0	1	1	3	1	1	1	2500	3	5	2	1					#NULL!	#NULL!	#NULL!	#NULL!	3	1	2	#NULL!	3	1	6	90	30	2	2									no		0	0	0
92	132387	1	21	2	2	1	1	1	4	6	7	5	2500	3	3	2	2	4	30	3	3	1	0	1	1	5	2	2	#NULL!	2	2	#NULL!	#NULL!	#NULL!	2	2									multi-drug resistance	2	200	0	0
93	132059	1	23	1	2	1	1	4	3	1	5	2	2200	3	4	2	2	1	3	3	5	4	180	3	15	4	3	1	5000	1	1	4	90	45	1	2									no	1	5500	2000	550
94	132229	1	28	1	2	0	1	2	3	6	7	6	4000	6	2	1	1					#NULL!	#NULL!	#NULL!	#NULL!	5	1	2	#NULL!	2	2	#NULL!	#NULL!	#NULL!	2	2									no		0	0	0
95	132215	1	24	1	2	1	2	2	2	1	5	2	3000	2	4	2	1					#NULL!	#NULL!	#NULL!	#NULL!	3	2	2	#NULL!	2	2	#NULL!	#NULL!	#NULL!	2	2									no		0	0	0
96	132021	1	26	1	2	0	1	2	3	1	4	2	2600	3	4	1	2	1	3	3	3	4	7	1	2	3	3	2	#NULL!	1	2	#NULL!	#NULL!	#NULL!	2	2									no	2	1000	0	55
97	132233	1	27	1	2	0	1	2	3	1	7	4	2500	1	4	1	2	1	2	1	1	2	10	1	2	2	2	2	#NULL!	3	1	2	20	10	1	2									no	2	50	0	0
98	132222	1	47	1	2	0	1	2	2	2	8	2	5000	2	3	2	2	4	60	4	3	1	0	1	1	4	4	2	#NULL!	2	2	#NULL!	#NULL!	#NULL!	2	2									no	2	200	0	0
99	132232	0	31	1	2	0	1	2	3	1	3	2	2000	5	3	2	2	1	2	5	3	2	15	2	3	5	1	2	#NULL!	2	2	#NULL!	#NULL!	#NULL!	2	2									no	2	2000	0	2
100	132389	1	32	1	2	1	1	2	3	1	3	2	2000	2	4	1	2	1	5	3	3	1	7	1	2	3	2	2	#NULL!	2	2	#NULL!	#NULL!	#NULL!	1	2									no	2	150	0	0
102	132413	1	48	1	2	1	1	2	2	1	6	1	3000	1	4	1	1					#NULL!	#NULL!	#NULL!	#NULL!	4	2	2	#NULL!	1	2	#NULL!	#NULL!	#NULL!	1	2									no		0	0	0
103	132251	0	37	1	2	1	1	3	1	1	5	3	3500	3	3	2	1					#NULL!	#NULL!	#NULL!	#NULL!	4	2	2	#NULL!	2	2	#NULL!	#NULL!	#NULL!	2	2									no		0	0	0
104	132419	0	29	1	2	0	1	1	3	5	6	4	0	6	3	2	2	1	1	3	3	1	0	1	1	6	1	2	#NULL!	1	2	#NULL!	#NULL!	#NULL!	1	1									no	2	500	0	0
105	132227	0	45	1	2	0	1	2	3	2	5	4	2000	3	3	2	1					#NULL!	#NULL!	#NULL!	#NULL!	5	2	2	#NULL!	3	1	7	90	4	2	2									no		0	0	0
108	132128	1	21	2	2	1	2	1	2	1	7	5	3000	2	3	2	2	1	3	3	3	1	5	1	2	4	4	2	#NULL!	1	2	#NULL!	#NULL!	#NULL!	2	2									no	1	4600	4500	40
109	132396	0	27	1	2	1	1	1	3	1	3	2	2000	3	3	2	2	4	60	3	3	1	5	1	1	4	3	1	5000	1	1	2	#NULL!	15	1	2									no	2	78	0	0
110	132230	1	23	1	2	1	1	1	2	2	4	3	4000	6	2	1	2	4	30	5	2	3	1	1	1	6	3	2	#NULL!	3	1	7	180	0	1	1	0	0	0	1	0	0	0	0	no	2	3000	0	0
111	132136	1	26	1	2	1	1	1	3	2	6	6	4000	5	2	2	2	4	150	1	5	4	90	2	6	6	4	2	#NULL!	2	1	3	150	40	2	2									no	2	1000	0	0
112	132409	1	16	1	2	1	1	1	2	1	7	4	0	4	3	2	2	4	365	3	3	1	180	2	6	6	4	2	#NULL!	3	1	5	100	0	1	1	0	0	0	1	0	0	0	0	no	2	1500	0	0
113	132243	0	23	1	2	1	1	2	3	1	5	3	3500	6	3	2	1					#NULL!	#NULL!	#NULL!	#NULL!	6	1	2	#NULL!	2	2	#NULL!	#NULL!	#NULL!	2	2									no		0	0	0
114	132394	1	24	1	2	0	1	1	3	1	4	2	2000	4	3	2	2	4	30	3	3	1	1	1	1	3	1	2	#NULL!	2	1	2	100	20	2	2									no	2	100	0	0
115	132255	1	22	2	2	1	1	1	3	5	4	3	2000	3	4	2	2	4	30	3	3	1	0	1	1	4	2	2	#NULL!	1	1	7	100	10	2	2									no	2	70	0	10
116	132239	0	19	1	2	0	1	1	2	1	5	5	2500	2	4	2	1					#NULL!	#NULL!	#NULL!	#NULL!	3	2	2	#NULL!	2	2	#NULL!	#NULL!	#NULL!	2	2									no		0	0	0
117	132418	1	22	1	2	1	1	2	2	1	4	3	3000	6	3	1	2	4	30	1	5	3	5	1	2	6	3	2	#NULL!	1	2	#NULL!	#NULL!	#NULL!	2	2									no	2	150	0	0
118	132417	1	23	2	2	0	1	1	2	1	7	5	2000	2	3	1	2	4	30	3	3	#NULL!	0	1	1	3	2	2	#NULL!	2	2	#NULL!	#NULL!	#NULL!	2	2									no	2	300	0	4
120	132525	1	35	1	2	1	1	2	2	1	8	7	2400	3	3	1	2	2	14	1	5	1	7	1	2	3	4	2	#NULL!	2	2	#NULL!	#NULL!	#NULL!	1	2									no	2	160	0	0
121	132405	1	28	1	2	1	1	1	2	5	3	2	4500	2	3	2	1					#NULL!	#NULL!	#NULL!	#NULL!	5	3	2	#NULL!	3	1	6	50	24	2	2									no		0	0	0
122	132402	1	32	1	2	0	1	4	3	1	2	1	3000	1	3	2	1					#NULL!	#NULL!	#NULL!	#NULL!	3	2	2	#NULL!	2	2	#NULL!	#NULL!	#NULL!	2	2									no		0	0	0
123	132095	1	57	1	2	1	1	2	3	1	5	2	1500	2	3	2	2	4	182	3	3	1	0	1	1	4	3	2	#NULL!	2	2	#NULL!	#NULL!	#NULL!	1	1	0	0	0	1	0	0	0	0	no	2	2000	0	0
124	132422	1	48	1	2	1	1	2	1	6	3	1	2000	2	4	2	2	4	30	5	5	3	30	2	3	3	3	2	#NULL!	1	1	7	50	4	2	2									no	2	1000	0	100
125	132228	1	28	1	2	0	1	2	3	1	3	2	3000	5	3	1	2	1	2	3	3	#NULL!	0	1	1	5	4	2	#NULL!	2	2	#NULL!	#NULL!	#NULL!	1	2									no	2	40	0	0
126	130019	1	55	1	1	0	1	2	4	2	4	3	8000	5	2	1	2	1	0	3	3	#NULL!	0	1	1	6	2	2	#NULL!	1	1	5	150	0	1	2									no	2	100	0	0
127	132030	1	39	1	2	0	1	2	2	1	5	2	2000	3	5	2	2	3	20	3	3	1	0	1	1	4	3	2	#NULL!	1	1	5	90	4	1	2									no	2	100	0	0
128	132182	0	49	1	2	1	1	2	1	5	4	2	0	3	4	2	2	1	1	4	3	1	14	1	2	4	1	2	#NULL!	3	1	7	90	4	1	2									no	2	150	0	0
129	132149	0	35	1	2	1	1	2	2	1	5	2	2000	3	3	2	2	1	1	2	3	#NULL!	0	1	1	6	4	2	#NULL!	3	1	6	50	10	1	2									no	2	400	0	0
130	132453	0	22	1	2	1	1	1	3	5	3	2	2500	1	4	2	2	1	1	1		1	0	1	1	3	2	2	#NULL!	1	1	5	20	25	1	1	0	0	0	1	0	0	0	0	no	2	100	0	50
131	132443	0	24	1	2	0	1	1	3	1	5	3	3000	6	3	2	2	4	60	3	3	#NULL!	0	1	1	4	3	2	#NULL!	2	1	1	180	20	2	2									no	2	100	0	0
133	132137	1	40	1	2	1	1	2	2	1	4	2	3000	2	3	2	1					#NULL!	#NULL!	#NULL!	#NULL!	5	1	2	#NULL!	3	1	3	50	8	2	2									no		0	0	0
134	132415	1	27	1	2	1	1	2	2	1	4	2	3000	2	4	2	2	4	60	4	3	#NULL!	0	1	1	3	4	2	#NULL!	2	2	#NULL!	#NULL!	#NULL!	2	2									no	2	600	0	4
135	132246	0	46	1	2	0	1	2	2	2	7	5	4500	5	3	2	2	1	2	3	3	#NULL!	0	1	1	5	1	2	#NULL!	2	2	#NULL!	#NULL!	#NULL!	1	2									no	2	100	0	4
136	132262	1	40	1	2	0	1	2	3	1	4	2	3000	4	3	1	2	1	7	2	3	1	2	2	3	1	1	2	#NULL!	3	2	#NULL!	#NULL!	#NULL!	1	2									no	2	450	0	15
137	132031	1	26	1	2	0	1	2	2	6	5	4	2000	3	4	2	2	1	7	2	6	4	15	2	3	4	1	2	#NULL!	1	1	9	90	20	1	2									no	2	6000	0	300
138	132260	1	24	1	2	1	1	1	2	2	5	2	3000	2	3	1	2	1	3	3	6	1	3	1	2	2	1	2	#NULL!	2	2	#NULL!	#NULL!	#NULL!	2	2									no	2	400	0	20
139	132436	0	26	1	2	1	1	2	4	6	4	3	3500	6	3	2	2	4	60	3	6	#NULL!	0	1	1	5	2	2	#NULL!	2	1	6	180	10	2	2									no	2	800	0	0
140	132340	1	30	1	2	0	1	2	3	4	4	1	2500	3	3	2	2	1	1	1	2	1	15	2	4	2	2	2	#NULL!	2	2	#NULL!	#NULL!	#NULL!	1	1	0	0	0	1	0	0	0	0	no	2	500	0	10
141	130022	1	43	1	1	1	2	2	2	1	5	3	2800	3	3	1	2	1	2	1	3	#NULL!	5	1	2	3	2	2		2	1	13	#NULL!	4	2	2									no	2	1300	0	100
142	132046	0	22	1	2	0	1	1	2	1	5	3	2300	3	3	2	2	1	7	2	1	1	3	1	2	3	1	2	#NULL!	2	1	1	90	14	2	2									no	1	300	2100	10
143	132424	0	30	1	2	0	1	2	2	5	5	1	0	3	3	2	2	3	15	3	2	4	22	2	4	3	1	2	#NULL!	1	2	#NULL!	#NULL!	#NULL!	1	1	0	0	0	1	0	0	0	0	no	2	500	0	50
144	132266	1	26	1	2	1	1	2	3	1	5	4	3000	3	4	1	2	1	3	2	3	1	3	1	2	5	4	2	#NULL!	2	2	#NULL!	#NULL!	#NULL!	1	2									multi-drug resistance	1	5000	3000	300
145	132190	1	41	1	2	0	1	2	2	1	5	1	3000	1	4	2	2	4	30	3	2	4	1	1	1	2	1	2	#NULL!	1	1	8	20	30	1	2									no	2	1000	0	30
146	132435	1	39	1	2	1	1	2	2	1	4	2	1500	2	4	2	2	2	10	1	1	4	150	3	10	2	2	2	#NULL!	1	1	1	110	11	1	2									no	2	8000	0	60
147	132282	0	42	1	2	1	1	2	2	1	4	2	1500	1	3	1	2	3	20	3	3	1	2	2	4	4	2	2	#NULL!	1	1	10	20	0	2	2									no	2	300	0	80
148	132256	1	37	1	2	0	1	3	3	1	1	1	3500	4	3	1	2	1	3	3		3	35	2	5	4	2	2	#NULL!	2	2	#NULL!	#NULL!	#NULL!	2	2									no	2	1000	0	50
149	132425	0	50	1	2	0	1	2	2	1	4	4	2500	6	3	2	2	2	10	4	2	2	14	1	2	5	2	2	#NULL!	3	2	#NULL!	#NULL!	#NULL!	1	1	0	0	0	0	0	0	0	0	no	2	500	0	100
150	132202	1	33	1	2	1	1	2	3	1	3	1	3000	2	3	1	2	1	7	5	3	1	7	1	2	4	3	2	#NULL!	1	2	#NULL!	#NULL!	#NULL!	2	2									no	2	200	0	0
151	132428	1	25	1	2	0	1	1	4	1	4	3	4500	6	3	2	2	4	30	3	3	3	10	1	2	4	4	2	#NULL!	2	2	#NULL!	#NULL!	#NULL!	1	2									no	2	1000	0	100
153	132041	1	37	1	2	0	1	2	1	6	4	2	2300	1	1	1	2	1	1	1		1	20	3	8	2	4	1	500	1	2	#NULL!	#NULL!	#NULL!	1	2									no	2	6500	0	30
154	132426	1	27	1	2	1	1	1	4	1	8	4	2500	6	3	2	1					#NULL!	#NULL!	#NULL!	#NULL!	6	3	2	#NULL!	2	2	#NULL!	#NULL!	#NULL!	2	2									no		0	0	0
155	132042	0	30	1	2	0	1	2	4	6	5	2	4500	6	3	1	2	3	15	3	4	4	2	2	5	4	4	2	#NULL!	2	2	#NULL!	#NULL!	#NULL!	1	2									no	2	2000	0	100
156	132455	0	27	1	2	0	1	2	2	1	4	2	2000	2	3	2	2	4	40	5	3	1	0	1	1	4	1	2	#NULL!	1	2	#NULL!	#NULL!	#NULL!	2	2									no	2	80	0	0
157	132449	1	27	1	2	1	1	2	3	2	5	4	3000	3	3	1	2	3	15	3	3	3	15	2	3	3	3	2	#NULL!	3	2	#NULL!	#NULL!	#NULL!	1	2									no	2	1000	0	200
158	132432	0	27	2	2	0	1	2	2	1	4	2	2500	2	4	2	2	4	30	4	3	1	7	1	1	3	2	2	#NULL!	2	1	4	50	20	2	2									no	2	100	0	20
159	132276	0	32	1	2	1	1	2	2	2	8	8	2000	3	3	2	2	4	60	4	3	4	1	1	1	1	3	2	#NULL!	2	1	11	90	6	1	1	0	0	0	1	0	0	0	0	no	2	80	0	0
160	132265	0	22	2	2	1	1	2	2	1	5	2	2000	2	4	2	2	3	20	5	3	1	1	1	1	2	3	2	#NULL!	1	1	3	50	12	1	1	0	0	0	1	0	0	0	0	no	2	270	0	12
161	132248	1	59	1	2	0	1	2	3	6	5	3	1800	2	4	2	2	1	0	5	3	3	15	2	3	4	4	2	#NULL!	1	2	#NULL!	#NULL!	#NULL!	2	2									no	2	1100	0	50
162	132289	1	39	2	2	1	1	2	3	5	6	2	900	1	4	3	1					#NULL!	#NULL!	#NULL!	#NULL!	1	3	1	100	1	2	#NULL!	#NULL!	#NULL!	1	2									no		0	0	0
163	132421	1	17	1	2	0	1	1	2	6	4	2	0	2	4	2	1					#NULL!	#NULL!	#NULL!	#NULL!	2	1	2	#NULL!	3	2	#NULL!	#NULL!	#NULL!	1	2									no		0	0	0
164	130023	1	46	1	1	0	1	2	2	1	4	1	3500	4	4	1	2	4	30	3	3	1	7	1	2	5	2	2	#NULL!	3	1	2	100	0	2	2									no	2	150	0	30
165	132442	0	26	1	2	0	1	1	3	4	2	2	2000	6	3	2	1					#NULL!	#NULL!	#NULL!	#NULL!	6	2	2	#NULL!	2	1	10	180	4	2	2									no		0	0	0
166	132452	0	46	1	2	1	1	2	2	1	3	1	2000	2	3	2	2	4	60	3	3	1	1	1	1	3	3	2	#NULL!	2	2	#NULL!	#NULL!	#NULL!	2	2									no	2	100	0	4
167	132454	1	23	1	2	0	1	1	2	5	4	2	3000	2	3	2	1					#NULL!	#NULL!	#NULL!	#NULL!	5	1	2	#NULL!	1	1	2	50	4	1	2									no		0	0	0
168	132445	1	23	1	2	1	1	1	3	5	5	4	4000	3	3	2	2	4	90	4	5	4	1	1	1	4	2	2	#NULL!	3	2	#NULL!	#NULL!	#NULL!	1	2									no	2	400	0	0
169	132145	1	29	1	2	1	1	2	3	2	3	2	3500	6	3	2	2	1	7	3	3	1	1	1	1	6	4	2	#NULL!	2	2	#NULL!	#NULL!	#NULL!	1	1	1	1	0	0	0	0	0	0	no	2	400	0	0
170	132161	1	23	2	2	1	1	1	2	1	4	3	3000	3	3	1	2	3	15	4	3	1	10	1	2	2	4	2	#NULL!	3	1	3	80	40	2	2									no	2	400	0	40
171	130012	1	56	1	1	0	1	2	2	3	7	0	3000	2	5	3	1					#NULL!	#NULL!	#NULL!	#NULL!	5	2	2	#NULL!	2	1	6	#NULL!	0	1	2									no		0	0	0
172	132061	0	28	1	2	0	1	2	2	1	5	3	3400	3	3	2	2	3	20	1	3	1	20	2	3	4	2	2	#NULL!	3	1	2	90	18	2	2									no	2	160	0	0
173	132275	0	35	1	2	0	1	2	3	6	3	2	2000	3	4	1	2	4	60	3	5	4	5	1	2	4	3	1	2000	1	2	#NULL!	#NULL!	#NULL!	2	2									no	2	500	0	200
174	132075	0	23	1	2	1	1	1	3	6	6	4	1600	4	3	1	2	4	60	4	2	4	33	2	5	4	4	2	#NULL!	2	2	#NULL!	#NULL!	#NULL!	2	2									no	2	700	0	100
175	132438	1	28	1	2	0	1	1	2	5	4	3	2000	3	3	2	1					#NULL!	#NULL!	#NULL!	#NULL!	3	1	2	#NULL!	1	2	#NULL!	#NULL!	#NULL!	2	2									no		0	0	0
176	132141	1	45	1	2	1	2	2	1	1	5	3	1500	1	4	2	2	4	30	1	5	#NULL!	25	3	7	3	2	2	#NULL!	1	2	#NULL!	#NULL!	#NULL!	1	2									no	2	3000	0	20
177	132271	1	29	2	2	1	1	1	4	6	5	3	3500	2	3	1	2	4	90	1		#NULL!	20	3	7	5	3	2	#NULL!	2	2	#NULL!	#NULL!	#NULL!	2	2									no	2	3500	0	40
178	130003	1	43	1	1	1	1	2	4	2	3	2	10000	6	2	2	2	1	3	1	2	3	21	2	3	6	2	2	#NULL!	3	1	3	#NULL!	0	2	2									no	1	1300	1006	20
179	132146	1	49	1	2	0	1	2	2	6	6	4	3500	3	4	1	2	1	1	2	2	1	20	2	6	6	4	2	#NULL!	3	2	#NULL!	#NULL!	#NULL!	1	2									no	2	400	0	20
180	132444	1	38	1	2	0	1	2	2	1	4	3	2700	3	4	1	2	2	12	4		#NULL!	30	2	5	4	3	2	#NULL!	2	2	#NULL!	#NULL!	#NULL!	2	2									no	2	1000	0	0
181	132433	0	40	1	2	1	1	2	1	1	5	2	1500	1	4	1	1					#NULL!	#NULL!	#NULL!	#NULL!	3	3	2	#NULL!	1	2	#NULL!	#NULL!	#NULL!	2	2									no		0	0	0
182	132284	0	21	1	2	1	1	2	2	6	3	1	5000	6	3	2	2	1	5	3	5	1	7	1	2	3	2	2	#NULL!	3	1	3	180	23	2	2									no	2	600	0	8
183	132460	1	43	1	2	0	1	1	1	1	1	1	2500	3	3	1	2	3	30	2	3	#NULL!	15	2	6	4	2	2	#NULL!	3	2	#NULL!	#NULL!	#NULL!	2	2									no	2	400	0	18
184	132144	1	48	1	2	0	1	4	3	2	1	1	3000	4	3	1	1					#NULL!	#NULL!	#NULL!	#NULL!	4	1	2	#NULL!	2	2	#NULL!	#NULL!	#NULL!	2	2									no		0	0	0
185	132162	1	31	1	2	0	1	1	2	1	6	4	1800	2	4	2	1					#NULL!	#NULL!	#NULL!	#NULL!	4	4	2	#NULL!	1	2	#NULL!	#NULL!	#NULL!	1	2									no		0	0	0
186	132071	0	16	1	2	1	1	1	3	3	5	2	0	3	3	3	2	2	14	2	3	#NULL!	18	2	5	5	2	2	#NULL!	2	1	5	90	4	1	2									no	2	600	0	0
187	132157	0	20	1	2	1	1	4	2	1	5	3	2200	2	3	2	2	1	7	4	3	#NULL!	20	2	5	5	2	2	#NULL!	2	2	#NULL!	#NULL!	#NULL!	1	2									no	2	2100	0	35
188	132274	1	24	1	2	1	1	1	2	1	4	2	4000	4	3	1	2	4	30	3	2	#NULL!	5	1	2	5	4	2	#NULL!	3	2	#NULL!	#NULL!	#NULL!	1	2									no	2	450	0	0
189	132283	1	37	1	2	0	1	2	3	6	4	2	2000	3	4	1	2	1	2	4	3	#NULL!	0	1	1	4	2	2	#NULL!	2	2	#NULL!	#NULL!	#NULL!	2	2									no	2	100	0	0
190	132082	0	27	1	2	0	1	2	2	1	6	1	2000	2	3	2	1					#NULL!	#NULL!	#NULL!	#NULL!	3	2	2	#NULL!	2	2	#NULL!	#NULL!	#NULL!	2	2									no		0	0	0
191	132297	0	25	1	2	1	1	1	2	6	2	2	3000	5	3	2	1					#NULL!	#NULL!	#NULL!	#NULL!	6	3	2	#NULL!	2	1	7	150	32	2	2									no		0	0	0
192	132292	1	30	1	2	1	1	2	3	1	3	2	3000	3	4	2	2	1	2	4	3	#NULL!	0	1	1	4	2	2	#NULL!	2	2	#NULL!	#NULL!	#NULL!	2	2									no	2	200	0	0
193	132066	1	25	1	2	1	1	1	2	1	4	3	2000	2	4	2	2	1	7	5	5	4	20	2	3	5	4	2	#NULL!	2	1	10	50	4	1	2									no	2	1800	0	0
195	132057	1	49	1	2	0	1	2	3	1	3	3	2500	2	3	2	2	1	7	3	3	1	0	1	1	3	4	2	#NULL!	2	2	#NULL!	#NULL!	#NULL!	2	2									no	1	2000	2000	40
196	132156	0	26	1	2	1	1	1	2	1	5	3	2600	2	3	2	2	4	120	2	3	#NULL!	20	1	1	5	4	2	#NULL!	2	2	#NULL!	#NULL!	#NULL!	2	2									no	2	100	0	4
197	132175	0	40	1	2	1	1	2	1	6	2	1	1600	1	5	3	2	4	120	2	5	4	15	1	2	2	1	1	4000	1	1	5	20	12	1	2									no	2	500	0	0
198	132313	0	39	1	2	0	1	4	1	1	3	2	2000	3	4	2	2	3	15	2	1	3	20	2	5	1	2	2	#NULL!	2	1	3	90	0	2	2									no	2	300	0	0
199	132598	0	33	1	2	1	1	2	1	1	4	2	2000	2	4	1	2	4	30	3	2	#NULL!	15	1	1	3	2	2	#NULL!	1	1	6	50	20	1	2									no	2	80	0	0
200	132456	0	27	1	2	0	1	4	2	1	4	2	2500	3	3	2	2	1	1	3	3	2	14	1	2	5	2	2	#NULL!	2	1	12	90	8	1	2									no	2	300	0	100
201	132281	0	35	1	2	1	1	2	2	1	4	2	2000	2	3	1	2	2	14	3	3	#NULL!	20	2	4	4	4	2	#NULL!	2	1	4	60	20	2	2									no	2	200	0	0
202	132102	1	29	1	2	1	1	1	4	6	4	4	4000	6	3	2	2	3	19	4	1	1	7	1	2	5	3	2	#NULL!	2	2	#NULL!	#NULL!	#NULL!	1	2									no	2	80	0	0
203	132154	0	26	1	2	1	1	2	3	1	4	2	2500	2	2	2	2	4	90	1	3	1	2	2	4	6	2	2	#NULL!	1	1	9	50	0	1	2									no	2	2000	0	100
204	132461	1	25	1	2	0	1	1	3	1	3	3	4500	3	3	2	2	1	7	1	6	3	25	1	2	5	1	2	#NULL!	2	2	#NULL!	#NULL!	#NULL!	2	2									no	2	1000	0	50
205	132070	0	24	2	2	1	1	2	2	1	4	2	3000	2	3	2	2	3	21	2	3	1	1	1	1	5	2	2	#NULL!	2	1	11	50	6	2	2									no	2	80	0	6
206	132465	1	29	1	2	1	1	1	4	6	4	2	5000	3	4	1	2	4	30	3	2	1	1	1	2	1	4	2	#NULL!	1	2	#NULL!	#NULL!	#NULL!	2	2									no	2	2000	0	30
207	132165	1	23	1	2	0	1	1	3	1	3	2	3000	2	4	1	2	1	7	2	2	4	30	2	6	3	3	2	#NULL!	1	2	#NULL!	#NULL!	#NULL!	1	2									no	2	500	0	100
208	132468	0	22	1	2	0	1	1	3	1	7	6	3000	4	3	2	2	1	2	3	3	#NULL!	5	1	2	4	1	2	#NULL!	3	1	2	100	18	2	2									no	2	170	0	90
209	132474	1	36	1	2	0	1	2	3	1	3	1	2800	4	5	1	2	2	10	2	3	3	20	1	2	3	1	2	#NULL!	1	1	3	100	20	2	2									no	2	1300	0	100
210	132047	1	23	1	2	0	1	1	3	1	7	5	2500	2	3	2	2	1	7	5	3	1	7	1	1	2	1	2	#NULL!	3	2	#NULL!	#NULL!	#NULL!	2	2									no	2	100	0	0
211	132172	1	21	1	2	1	1	1	2	1	3	3	2000	1	4	1	2	1	7	1	3	3	15	1	1	2	1	2	#NULL!	1	2	#NULL!	#NULL!	#NULL!	2	2									no	2	80	0	0
212	132466	1	31	2	2	0	1	2	2	6	3	2	3000	3	3	2	2	1	1	2	2	4	20	2	5	4	1	2	#NULL!	3	2	#NULL!	#NULL!	#NULL!	2	2									no	2	3000	0	0
213	132304	0	27	1	2	0	1	2	3	1	3	2	1500	2	5	1	2	4	180	3	3	1	2	2	3	1	3	2	#NULL!	2	1	10	50	25	1	2									no	2	1000	0	100
214	132174	1	30	2	2	1	1	2	2	1	4	2	2500	2	4	2	2	4	200	5	3	1	1	1	1	4	4	2	#NULL!	1	2	#NULL!	#NULL!	#NULL!	1	2									no	2	100	0	0
215	132300	1	26	1	2	0	1	2	4	1	3	1	3500	3	3	1	2	1	2	3	3	1	7	2	3	3	1	2	#NULL!	3	2	#NULL!	#NULL!	#NULL!	1	2									no	2	1200	0	100
216	132512	0	34	1	2	1	1	2	2	6	5	2	2800	3	4	1	2	1	7	1	1	2	20	2	4	1	4	2	#NULL!	1	1	8	90	15	2	2									no	2	1200	0	0
217	132511	0	27	1	2	1	1	2	3	1	3	2	2200	3	4	1	2	1	4	2	3	1	5	1	2	3	2	2	#NULL!	3	2	#NULL!	#NULL!	#NULL!	1	2									no	2	500	0	100
218	132303	1	26	1	2	1	1	2	4	1	4	4	3000	3	4	1	2	2	10	2	3	1	7	2	3	1	2	2	#NULL!	1	2	#NULL!	#NULL!	#NULL!	1	2									no	2	1500	0	20
219	132316	0	52	1	2	0	1	3	1	6	6	3	0	2	4	2	2	3	20	2	1	2	15	2	3	3	2	2	#NULL!	3	1	8	50	24	1	2									no	2	400	0	30
220	132477	1	28	2	2	0	1	2	3	1	3	2	4000	4	4	2	2	1	7	4	3	#NULL!	10	2	3	3	1	2	#NULL!	1	2	#NULL!	#NULL!	#NULL!	1	2									no	2	1000	0	100
221	132287	1	40	1	2	1	2	2	2	5	4	2	4000	3	3	2	2	1	2	5	3	1	5	2	3	5	2	2	#NULL!	2	1	6	90	12	1	2									no	2	1500	0	15
222	132160	0	43	1	2	0	1	2	2	5	4	3	2000	2	4	2	2	4	33	2	6	4	35	3	9	3	1	2	#NULL!	3	1	6	50	0	2	2									no	2	3170	0	50
223	132158	1	19	2	2	1	1	1	3	1	4	3	2000	3	3	2	1					#NULL!	#NULL!	#NULL!	#NULL!	4	1	2	#NULL!	3	2	#NULL!	#NULL!	#NULL!	2	1	0	0	0	1	0	0	0	0	no		0	0	0
224	132312	1	20	1	2	0	1	1	3	1	7	4	3000	4	3	2	2	3	15	1	2	1	8	1	2	6	1	2	#NULL!	2	1	5	110	4	2	2									no	2	147	0	10
225	132492	1	23	1	2	1	2	1	2	1	3	3	2500	3	3	2	2	3	15	4	2	1	7	1	2	2	2	1	1000	1	2	#NULL!	#NULL!	#NULL!	2	2									no	2	300	0	150
226	132523	0	42	1	2	1	2	2	2	6	5	2	1000	2	4	2	2	1	3	5	2	2	12	1	2	2	4	2	#NULL!	1	1	3	50	60	1	1	0	0	0	1	0	0	0	0	no	1	300	8000	100
227	132458	1	27	1	2	0	1	1	4	6	4	2	4000	4	3	1	2	3	15	3	3	2	10	1	2	4	1	2	#NULL!	2	1	1	#NULL!	15	1	2									no	2	500	0	50
228	132295	1	37	1	2	0	1	2	2	2	4	2	1500	3	3	2	2	4	60	5		1	15	2	3	3	2	1	5000	1	1	9	#NULL!	20	2	2									no	2	800	0	30
229	132305	1	27	1	2	1	2	1	3	1	6	4	2000	3	3	2	1					#NULL!	#NULL!	#NULL!	#NULL!	4	1	2	#NULL!	1	2	#NULL!	#NULL!	#NULL!	1	2									no		0	0	0
230	132472	0	39	1	2	1	1	2	3	1	3	1	2000	2	4	2	2	1	8	3	2	1	8	1	2	2	2	2	#NULL!	1	1	3	50	10	2	2									no	2	1000	0	100
231	132503	0	21	1	2	0	1	1	2	1	8	8	2100	2	3	2	1					#NULL!	#NULL!	#NULL!	#NULL!	6	2	2	#NULL!	3	1	4	55	12	2	1	0	0	0	1	0	0	0	0	no		0	0	0
232	132490	0	35	1	2	0	1	2	4	6	5	3	3000	4	3	2	2	3	15	1	5	3	60	3	9	5	2	2	#NULL!	3	1	9	110	4	2	2									no	2	4500	0	57
233	132491	1	29	1	2	0	1	1	2	5	8	3	0	1	5	2	2	4	45	5	3	1	0	1	1	1	3	2	#NULL!	1	2	#NULL!	#NULL!	#NULL!	1	2									no	2	500	0	20
234	132485	1	23	1	2	1	1	1	4	5	5	4	0	3	3	2	2	1	3	3	3	1	1	1	1	2	2	2	#NULL!	3	1	3	#NULL!	10	2	2									no	2	110	0	10
235	132084	0	29	1	2	0	1	2	3	1	4	2	3000	4	3	1	2	1	5	1	3	1	50	3	7	4	1	2	#NULL!	2	1	5	100	0	2	2									no	2	1000	0	200
236	132183	0	25	1	2	1	1	1	3	1	6	4	3000	2	3	1	2	4	30	3	1	#NULL!	60	2	6	6	3	2	#NULL!	2	1	1	#NULL!	10	1	2									no	2	3000	0	20
237	132338	0	24	1	2	0	1	1	3	1	4	3	2000	2	3	2	1					#NULL!	#NULL!	#NULL!	#NULL!	5	2	2	#NULL!	2	2	#NULL!	#NULL!	#NULL!	2	2									no		0	0	0
238	132494	0	29	1	2	0	1	2	1	5	8	8	2600	3	3	2	1					#NULL!	#NULL!	#NULL!	#NULL!	3	1	2	#NULL!	2	2	#NULL!	#NULL!	#NULL!	2	2									no		0	0	10
239	132507	1	34	1	2	0	1	2	2	1	4	2	1500	2	3	1	1					#NULL!	#NULL!	#NULL!	#NULL!	1	1	2	#NULL!	1	1	2	50	4	2	1	0	0	0	1	0	0	0	0	no		0	0	0
240	132543	1	31	1	2	0	1	2	4	1	3	1	7000	6	2	3	2	1	3	4	3	2	14	1	2	6	1	2	#NULL!	3	1	1	150	10	1	2									no	2	200	0	100
241	132498	0	36	1	2	0	1	2	1	1	4	2	4000	3	3	1	2	1	7	5	2	1	25	2	3	6	1	2	#NULL!	3	2	#NULL!	#NULL!	#NULL!	2	2									no	2	700	0	0
242	132350	0	26	1	2	0	1	2	2	1	6	6	3000	4	3	2	1					#NULL!	#NULL!	#NULL!	#NULL!	5	2	2	#NULL!	3	1	4	110	0	2	2									no		0	0	0
243	132487	1	32	1	2	0	1	2	2	1	5	2	5000	3	3	1	2	1	2	5	4	2	10	2	3	4	2	2	#NULL!	3	1	2	80	10	1	2									no	2	1500	0	50
244	132332	1	42	1	2	0	1	2	2	6	6	2	2500	2	3	2	1					#NULL!	#NULL!	#NULL!	#NULL!	4	2	2	#NULL!	1	1	1	50	16	1	2									no		0	0	0
245	132360	0	49	1	2	0	1	2	2	1	4	4	2000	3	3	2	1					#NULL!	#NULL!	#NULL!	#NULL!	5	1	2	#NULL!	3	2	#NULL!	#NULL!	#NULL!	2	2									no		0	0	0
246	132557	0	21	1	2	0	1	2	2	1	3	2	1400	2	4	2	2	1	4	2	6	#NULL!	60	3	7	3	3	2	#NULL!	1	2	#NULL!	#NULL!	#NULL!	1	2									no	2	1000	0	40
247	132375	0	28	1	2	0	1	2	2	1	6	2	2000	1	4	2	1					#NULL!	#NULL!	#NULL!	#NULL!	2	2	2	#NULL!	1	1	2	#NULL!	20	1	2									no		0	0	0
248	132328	1	26	1	2	1	1	1	3	6	5	3	2500	2	3	1	2	4	60	3	1	4	1	1	1	4	2	2	#NULL!	2	2	#NULL!	#NULL!	#NULL!	2	2									no	2	50	0	0
249	132535	1	25	2	2	1	1	1	2	1	4	3	2500	3	4	2	2	4	120	3	3	#NULL!	1	1	1	3	2	1	5000	2	1	7	90	15	1	2									no	2	72	0	20
250	132211	0	22	1	2	0	1	1	3	1	4	3	2500	6	3	2	1					#NULL!	#NULL!	#NULL!	#NULL!	5	2	2	#NULL!	3	1	3	180	14	2	2									no		0	0	0
251	132504	1	23	1	2	1	1	1	2	1	5	3	2000	2	4	2	2	2	10	1	3	#NULL!	30	3	9	4	2	2	#NULL!	2	2	#NULL!	#NULL!	#NULL!	2	2									no	2	2000	0	25
252	132330	1	25	2	2	1	1	1	2	1	4	4	1000	1	5	1	2	4	30	3	6	1	40	2	5	2	3	2	#NULL!	1	1	2	20	6	1	2									no	2	1000	0	0
253	132500	1	26	1	2	0	1	2	3	5	6	4	0	1	3	2	1					#NULL!	#NULL!	#NULL!	#NULL!	6	2	2	#NULL!	1	1	1	20	12	1	2									no		0	0	0
254	132343	1	44	1	2	0	1	2	2	1	4	3	2600	2	3	2	2	1	7	3	1	4	182	3	10	4	1	2	#NULL!	2	2	#NULL!	#NULL!	#NULL!	2	2									no	2	15000	0	120
255	132088	1	29	1	2	1	1	2	2	1	4	1	2700	1	3	2	1					#NULL!	#NULL!	#NULL!	#NULL!	3	2	2	#NULL!	2	2	#NULL!	#NULL!	#NULL!	1	2									no		0	0	0
256	132151	1	31	2	2	1	1	1	2	1	7	3	2500	2	4	2	2	4	120	3	3	1	2	1	1	3	2	1	1000	2	1	2	50	4	2	2									no	2	100	0	0
257	132298	1	18	1	2	0	1	1	2	6	5	2	4500	5	3	2	2	1	7	2	3	#NULL!	32	2	4	5	2	2	#NULL!	2	1	13	120	12	1	1	0	0	0	1	0	0	0	00	no	2	120	0	0
258	130029	1	40	1	1	0	1	2	3	2	3	2	2000	3	3	1	2	1	7	3	5	1	3	1	2	5	3	2	#NULL!	2	1	3	90	0	1	2									no	2	200	0	0
259	132519	1	30	1	2	0	1	2	3	6	5	1	10000	3	3	1	2	1	1	3	2	1	90	3	20	4	4	2	#NULL!	2	2	#NULL!	#NULL!	#NULL!	2	2									no	1	5000	7000	150
260	132518	1	47	1	2	1	1	2	1	1	3	2	2000	2	5	1	2	4	30	1	3	1	2	1	2	4	2	2	#NULL!	3	2	#NULL!	#NULL!	#NULL!	1	2									no	2	2000	0	10
261	132513	1	26	1	2	1	1	1	2	5	6	3	2000	6	3	2	2	4	30	3	1	1	1	1	2	4	4	2	#NULL!	2	2	#NULL!	#NULL!	#NULL!	1	2									no	2	150	0	0
262	132558	1	34	1	2	1	1	2	3	1	5	2	4000	2	3	1	2	1	3	5		1	14	1	2	5	2	2	#NULL!	3	2	#NULL!	#NULL!	#NULL!	2	1	0	0	0	0	0	0	0		no	2	1000	0	10
263	132531	0	35	1	2	0	1	2	3	6	5	1	0	2	3	2	1					#NULL!	#NULL!	#NULL!	#NULL!	6	2	2	#NULL!	2	2	#NULL!	#NULL!	#NULL!	1	2									no		0	0	0
264	130008	0	19	1	1	0	1	1	3	3	2	1	1500	2	3	1	1					#NULL!	#NULL!	#NULL!	#NULL!	6	3	2	#NULL!	3	1	2	50	4	1	2									no		0	0	0
265	132117	1	26	1	2	1	1	2	3	1	6	3	3000	1	4	2	2	4	60	3	3	#NULL!	7	1	1	2	2	2	#NULL!	1	1	2	20	10	1	2									no	2	100	0	0
266	132516	1	34	2	2	1	1	1	2	1	2	1	1600	1	4	2	2	1	1	5		4	3	1	2	2	4	2	#NULL!	1	2	#NULL!	#NULL!	#NULL!	2	2									no	2	300	0	0
267	132103	1	36	1	2	0	1	2	3	1	6	3	3500	6	3	3	2	4	182	3	2	#NULL!	15	2	4	5	2	2	#NULL!	2	2	#NULL!	#NULL!	#NULL!	1	1	0	0	0	0	0	0	0	self reason	no	2	3000	0	100
268	132522	0	21	2	2	1	2	1	3	5	5	3	0	2	4	2	2	4	45	5		#NULL!	90	3	8	4	3	2	#NULL!	1	2	#NULL!	#NULL!	#NULL!	1	2									no	2	2000	0	100
269	132530	1	20	2	2	0	1	1	2	1	4	4	2000	5	3	2	2	1	1	3	3	#NULL!	1	1	1	2	4	2	#NULL!	2	1	6	150	0	2	2									no	2	80	0	0
270	132379	0	29	1	2	1	1	1	3	1	8	5	4000	3	3	1	1					#NULL!	#NULL!	#NULL!	#NULL!	6	4	2	#NULL!	2	2	#NULL!	#NULL!	#NULL!	1	2									no		0	0	0
271	132105	1	43	1	2	0	1	2	2	2	4	2	2000	3	4	2	1					#NULL!	#NULL!	#NULL!	#NULL!	4	1	2	#NULL!	1	2	#NULL!	#NULL!	#NULL!	2	2									no		0	0	0
272	132448	1	34	1	2	0	1	2	3	1	4	1	3500	1	3	2	1					#NULL!	#NULL!	#NULL!	#NULL!	4	1	2	#NULL!	2	1	6	20	0	1	1	0	0	0	1	0	0	0		no		0	0	0
273	132385	1	25	1	2	1	1	1	2	1	4	3	4000	3	3	2	2	2	14	5	5	1	15	1	2	4	2	2	#NULL!	1	1	10	90	10	1	2									no	2	500	0	0
274	132238	1	26	1	2	0	1	2	3	1	5	2	5000	5	3	2	2	1	7	3	3	#NULL!	1	1	1	6	3	2	#NULL!	2	2	#NULL!	#NULL!	#NULL!	1	2									no	2	80	0	0
275	132003	0	23	2	2	0	1	2	4	4	6	4	0	6	3	3	1					#NULL!	#NULL!	#NULL!	#NULL!	6	1	2	#NULL!	3	2	#NULL!	#NULL!	#NULL!	2	2									no		0	0	0
276	130010	0	30	1	1	0	1	1	4	6	4	2	4000	4	3	1	1					#NULL!	#NULL!	#NULL!	#NULL!	6	3	2	#NULL!	3	2	#NULL!	#NULL!	#NULL!	1	2									no		0	0	0
277	132554	1	35	1	2	1	1	2	4	5	3	1	3000	3	3	1	2	3	15	4	1	1	15	2	3	5	2	2	#NULL!	2	2	#NULL!	#NULL!	#NULL!	2	2									no	2	500	0	30
278	132364	1	43	1	2	0	1	2	1	6	6	2	0	1	3	2	2	1	2	3	3	#NULL!	1	1	1	2	2	2	#NULL!	2	2	#NULL!	#NULL!	#NULL!	1	2									no	2	80	0	0
279	132018	1	26	1	2	0	1	2	4	1	6	3	2000	2	4	2	1					#NULL!	#NULL!	#NULL!	#NULL!	5	1	2	#NULL!	2	2	#NULL!	#NULL!	#NULL!	1	2									no		0	0	0
280	132220	1	22	1	2	0	1	1	2	6	5	3	1000	3	5	2	1					#NULL!	#NULL!	#NULL!	#NULL!	2	1	2	#NULL!	1	2	#NULL!	#NULL!	#NULL!	2	2									no		0	0	0
281	132381	0	55	1	2	0	1	2	2	6	3	2	2000	4	4	2	2	1	7	4	2	4	90	3	8	6	4	2	#NULL!	1	2	#NULL!	#NULL!	#NULL!	1	2									no	2	8000	0	100
282	132584	1	26	2	2	0	1	2	2	6	4	2	1500	2	4	2	2	1	7	2	3	#NULL!	15	2	5	3	2	2	#NULL!	2	2	#NULL!	#NULL!	#NULL!	2	1	0	0	0	1	0	0	0		no	2	600	0	20
283	130017	0	26	1	1	1	1	2	3	2	3	2	3000	2	3	1	2	4	60	3	3	#NULL!	7	1	1	5	2	2	#NULL!	3	2	#NULL!	#NULL!	#NULL!	2	2									no	2	80	0	0
284	132537	1	25	2	2	1	1	2	2	1	3	1	2500	2	4	2	2	4	60	1	1	3	80	3	10	3	2	2	#NULL!	1	1	1	50	10	1	2									no	2	9000	0	100
285	132208	0	59	1	2	1	2	2	1	6	8	6	3000	4	3	1	2	2	14	2	3	1	5	1	2	3	1	2	#NULL!	1	1	7	100	0	1	2									no	2	300	0	10
286	132205	1	35	1	2	0	1	3	2	6	5	3	3000	4	4	2	2	3	15	3	3	#NULL!	5	1	1	4	3	2	#NULL!	1	2	#NULL!	#NULL!	#NULL!	1	2									no	2	200	0	4
287	132226	1	46	1	2	0	1	2	2	1	7	2	2000	2	3	1	1					#NULL!	#NULL!	#NULL!	#NULL!	3	2	2	#NULL!	1	2	#NULL!	#NULL!	#NULL!	1	2									no		0	0	0
288	132437	1	27	1	2	0	1	2	4	1	8	4	1000	1	3	2	2	3	15	5		#NULL!	25	2	4	3	3	1	2000	1	2	#NULL!	#NULL!	#NULL!	1	2									no	2	800	0	0
289	132212	0	21	1	2	1	2	1	3	6	7	4	3000	4	3	2	1					#NULL!	#NULL!	#NULL!	#NULL!	6	2	2	#NULL!	2	1	5	100	0	1	2									no		0	0	0
290	132368	1	25	1	2	1	1	1	3	6	5	3	2500	3	3	2	2	3	20	5		#NULL!	15	2	3	4	2	2	#NULL!	2	1	3	90	15	2	2									no	2	500	0	0
291	132217	1	33	1	2	0	1	2	3	1	7	4	3500	2	4	2	2	4	30	1	1	2	50	3	8	4	2	2	#NULL!	2	2	#NULL!	#NULL!	#NULL!	2	1	0	0	0	1	0	0	0		no	2	5300	0	100
292	132544	1	25	1	2	0	1	1	3	1	5	3	2500	2	3	1	1					#NULL!	#NULL!	#NULL!	#NULL!	3	1	2	#NULL!	2	2	#NULL!	#NULL!	#NULL!	1	2									no		0	0	0
293	132565	1	24	1	2	1	1	1	3	1	4	2	4000	3	3	2	2	4	150	2	3	1	20	2	5	3	4	2	#NULL!	2	2	#NULL!	#NULL!	#NULL!	2	1	0	0	0	1	0	0	0		no	1	5000	2000	60
294	132120	1	32	1	2	0	1	2	4	1	3	2	4000	5	3	1	2	1	1	3	3	#NULL!	1	1	1	5	4	2	#NULL!	3	2	#NULL!	#NULL!	#NULL!	1	2									no	2	80	0	0
295	132261	0	19	1	2	0	1	1	3	1	5	3	3000	4	3	1	1					#NULL!	#NULL!	#NULL!	#NULL!	6	2	2	#NULL!	2	1	3	110	30	2	2									no		0	0	0
296	132564	0	35	1	2	0	1	3	2	5	1	1	0	2	4	2	2	4	182	3	3	1	7	1	1	4	4	2	#NULL!	2	2	#NULL!	#NULL!	#NULL!	2	2									no	2	500	0	0
297	132243	1	25	1	2	1	1	1	2	1	4	4	1600	3	4	2	1					#NULL!	#NULL!	#NULL!	#NULL!	5	3	2	#NULL!	1	2	#NULL!	#NULL!	#NULL!	1	1	0	0	0	0	0	0	0	stop taking drug by self	no		0	0	0
298	132592	1	36	1	2	0	1	2	2	1	4	2	3000	3	4	1	1					#NULL!	#NULL!	#NULL!	#NULL!	4	1	2	#NULL!	1	2	#NULL!	#NULL!	#NULL!	2	2									no		0	0	0
299	132533	1	30	1	2	1	1	2	3	1	6	3	5000	2	3	2	2	4	60	1	6	1	7	1	2	6	1	2	#NULL!	2	2	#NULL!	#NULL!	#NULL!	2	2									no	2	300	0	100
301	132547	1	24	1	2	0	1	1	3	1	5	4	4000	3	3	2	1					#NULL!	#NULL!	#NULL!	#NULL!	6	1	2	#NULL!	3	2	#NULL!	#NULL!	#NULL!	2	2									no		0	0	0
302	132369	1	25	1	2	1	1	2	2	2	4	1	6000	2	3	2	2	1	1	3	3	#NULL!	1	1	1	5	4	2	#NULL!	3	1	3	50	20	2	2									no	2	300	0	0
303	132532	1	23	2	2	1	1	1	3	6	5	2	2500	1	3	2	2	1	7	3	3	#NULL!	5	1	1	4	2	1	8000	1	2	#NULL!	#NULL!	#NULL!	1	2									no	2	400	0	6
304	132019	0	30	1	2	1	1	2	4	6	3	2	5000	6	2	1	2	4	60	4	3	1	0	1	1	6	4	2	#NULL!	3	2	#NULL!	#NULL!	#NULL!	1	2									no	2	2000	0	0
305	132542	1	31	1	2	1	1	2	1	1	7	2	1600	1	5	1	2	4	30	3	3	1	0	1	1	2	2	2	#NULL!	1	2	#NULL!	#NULL!	#NULL!	1	2									no	2	90	0	0
308	132006	1	28	1	2	1	1	1	3	1	4	4	5000	2	3	2	2	3	15	1	3	#NULL!	15	1	2	5	1	2	#NULL!	2	2	#NULL!	#NULL!	#NULL!	2	2									no	2	100	0	4
309	132576	0	28	1	2	0	1	2	3	1	3	2	3000	4	2	1	1					#NULL!	#NULL!	#NULL!	#NULL!	6	1	2	#NULL!	2	2	#NULL!	#NULL!	#NULL!	1	2									no		0	0	0
311	132129	1	38	1	2	0	1	2	1	1	5	2	2000	2	3	2	2	2	14	5		#NULL!	10	1	2	4	2	2	#NULL!	2	2	#NULL!	#NULL!	#NULL!	1	2									no	2	150	0	0
312	132540	0	56	1	2	0	1	2	2	2	4	4	5000	5	2	2	2	4	30	3	3	#NULL!	7	1	1	6	2	2	#NULL!	3	1	10	150	0	1	1	0	0	0	1	0	0	0		no	2	300	0	0
313	132571	1	26	2	2	0	1	2	2	1	2	1	2000	2	4	2	1					#NULL!	#NULL!	#NULL!	#NULL!	3	1	2	#NULL!	2	2	#NULL!	#NULL!	#NULL!	2	2									no		0	0	0
314	132501	1	35	1	2	0	1	2	3	1	4	2	4000	3	3	3	1					#NULL!	#NULL!	#NULL!	#NULL!	5	2	2	#NULL!	2	2	#NULL!	#NULL!	#NULL!	1	2									no		0	0	0
315	132538	1	23	1	2	0	1	1	4	4	4	3	2100	3	3	2	1					#NULL!	#NULL!	#NULL!	#NULL!	4	2	2	#NULL!	2	1	4	90	6	1	2									no		0	0	0
316	132038	1	34	1	2	0	1	2	3	1	8	4	2000	1	3	2	1					#NULL!	#NULL!	#NULL!	#NULL!	5	1	2	#NULL!	3	2	#NULL!	#NULL!	#NULL!	1	1									no		0	0	0
317	132414	1	27	1	2	1	1	2	2	1	5	4	3000	2	2	2	2	1	7	3	3	#NULL!	7	1	1	5	3	2	#NULL!	2	2	#NULL!	#NULL!	#NULL!	2	2									no	2	80	0	2
318	132601	1	26	1	2	0	1	1	3	1	6	5	3000	4	3	2	1					#NULL!	#NULL!	#NULL!	#NULL!	5	1	2	#NULL!	3	2	#NULL!	#NULL!	#NULL!	2	2									no		0	0	0
320	132602	1	33	1	2	0	1	2	4	1	3	2	7000	6	2	1	1					#NULL!	#NULL!	#NULL!	#NULL!	6	1	2	#NULL!	3	2	#NULL!	#NULL!	#NULL!	1	2									no		0	0	0
321	132133	1	40	1	2	0	1	2	2	4	3	2	2000	2	3	1	2	1	2	4	2	3	15	1	2	3	1	2	#NULL!	2	2	#NULL!	#NULL!	#NULL!	1	2									no	2	2000	0	4
322	132589	0	28	2	2	0	1	2	2	1	4	4	2500	2	3	2	1					#NULL!	#NULL!	#NULL!	#NULL!	3	1	2	#NULL!	3	2	#NULL!	#NULL!	#NULL!	2	2									no		0	0	0
323	132578	1	24	1	2	0	1	1	2	1	4	3	3000	2	4	1	2	1	1	3	3	#NULL!	1	1	1	5	4	2	#NULL!	2	1	2	50	24	2	2									no	2	200	0	4
324	132412	1	24	1	2	1	1	1	2	1	4	4	2500	3	3	2	2	1	1	1	1	1	2	1	1	5	4	2	#NULL!	2	1	4	90	6	2	2									no	2	50	0	0
325	132423	1	27	1	2	1	1	2	3	1	5	2	3000	2	3	2	2	4	182	3	3	#NULL!	1	1	1	5	3	2	#NULL!	1	2	#NULL!	#NULL!	#NULL!	1	2									no	2	0	0	0
326	132599	0	47	1	2	0	1	2	2	2	4	2	2000	1	5	2	2	4	30	3	3	#NULL!	1	1	1	3	2	2	#NULL!	1	1	1	20	15	1	2									no	2	100	0	4
327	132594	0	27	2	2	0	1	2	1	1	2	2	2500	3	4	2	2	1	3	3	3	#NULL!	0	1	1	4	4	2	#NULL!	3	1	4	90	16	1	2									no	2	100	0	0
328	132562	1	23	1	2	0	1	1	3	4	3	3	5000	3	3	2	1					#NULL!	#NULL!	#NULL!	#NULL!	5	2	2	#NULL!	3	2	#NULL!	#NULL!	#NULL!	1	2									no		0	0	0
329	132434	1	21	1	2	0	1	1	2	1	4	3	3000	2	3	2	2	1	1	3	3	#NULL!	0	1	1	4	1	2	#NULL!	2	1	6	50	4	1	2									no	2	70	0	0
330	132299	1	30	1	2	1	1	2	3	1	5	3	4000	5	3	2	2	1	7	3	3	#NULL!	0	1	1	6	4	2	#NULL!	2	2	#NULL!	#NULL!	#NULL!	1	2									no	2	100	0	10
331	132590	1	29	1	2	0	1	2	3	1	7	6	2500	2	3	1	2	1	2	3	3	#NULL!	0	1	1	5	1	2	#NULL!	2	1	2	50	10	2	2									no	2	30	0	4
332	132550	1	31	1	2	0	1	2	2	1	8	6	3500	3	4	1	1					#NULL!	#NULL!	#NULL!	#NULL!	4	2	2	#NULL!	1	2	#NULL!	#NULL!	#NULL!	2	2									no		0	0	0
334	132613	0	40	1	2	1	1	2	1	6	5	2	1000	4	3	1	2	3	20	5		#NULL!	15	2	5	6	3	2	#NULL!	3	1	9	#NULL!	25	1	1	0	0	0	1	0	0	0		no	2	750	0	0
335	132185	1	24	1	2	1	1	1	4	6	5	4	2800	2	4	2	1					#NULL!	#NULL!	#NULL!	#NULL!	4	3	2	#NULL!	3	1	1	50	4	1	2									no		0	0	0
337	132641	0	30	1	2	0	1	2	3	2	4	2	3000	2	3	1	2	1	2	3	3	1	7	1	1	4	2	2	#NULL!	3	2	#NULL!	#NULL!	#NULL!	1	2									no	2	200	0	0
338	132053	1	35	2	2	0	1	2	4	2	4	1	10000	4	3	2	2	4	60	3	3	4	5	1	2	6	1	2	#NULL!	3	2	#NULL!	#NULL!	#NULL!	2	2									no	2	2000	0	100
339	132600	0	38	1	2	0	1	2	1	1	4	2	2000	1	4	2	2	1	1	3	3	3	1	1	1	2	2	2	#NULL!	1	1	4	20	40	2	2									no	2	60	0	30
340	132152	0	20	1	2	0	1	2	2	1	3	2	2500	2	3	2	2	4	30	5	3	1	1	1	1	4	2	2	#NULL!	2	1	2	44	10	2	2									no	2	500	0	10
341	132447	1	47	1	2	0	1	2	1	1	2	2	2300	3	3	1	2	1	6	1	6	1	30	2	5	4	3	2	#NULL!	1	1	3	90	0	1	2									no	2	1200	0	0
342	132467	1	42	1	2	1	1	2	2	1	6	2	2500	1	3	1	2	1	7	3	5	1	7	1	1	4	3	2	#NULL!	1	2	#NULL!	#NULL!	#NULL!	1	2									no	2	200	0	10
343	132065	1	19	1	2	0	1	1	2	1	3	3	2300	4	3	2	1					#NULL!	#NULL!	#NULL!	#NULL!	4	2	2	#NULL!	1	2	#NULL!	#NULL!	#NULL!	1	2									no		0	0	0
344	132015	1	51	1	2	1	1	2	2	2	4	1	3000	1	4	2	2	3	15	3	3	#NULL!	5	1	1	3	3	2	#NULL!	2	2	#NULL!	#NULL!	#NULL!	1	2									no	2	100	0	10
345	132623	1	31	1	2	0	1	2	4	4	2	2	5000	6	3	1	1					#NULL!	#NULL!	#NULL!	#NULL!	6	2	2	#NULL!	3	1	6	#NULL!	4	2	2									no		0	0	0
346	132637	1	31	1	2	0	1	2	2	1	3	2	5000	5	2	3	1					#NULL!	#NULL!	#NULL!	#NULL!	6	4	2	#NULL!	3	2	#NULL!	#NULL!	#NULL!	1	2									no		0	0	0
347	132077	1	30	2	2	0	1	2	2	5	3	2	2000	3	3	2	1					1	#NULL!	#NULL!	#NULL!	3	1	2	#NULL!	1	2	#NULL!	#NULL!	#NULL!	1	2									no		0	0	50
348	132318	0	19	1	2	1	1	1	2	1	4	2	2800	3	3	2	2	2	10	5	5	1	5	1	2	4	3	2	#NULL!	2	2	#NULL!	#NULL!	#NULL!	1	2									no	2	179	0	10
349	132470	1	23	2	2	0	1	1	2	1	5	5	2800	3	3	1	2	1	0	3	3	#NULL!	5	1	1	6	4	2	#NULL!	3	1	2	90	25	2	2									no	2	100	0	4
350	132063	1	30	1	2	1	1	2	2	1	7	4	3000	2	3	1	2	1	7	3	3	1	0	1	1	4	3	2	#NULL!	2	2	#NULL!	#NULL!	#NULL!	1	2									no	2	200	0	4
351	132644	0	52	1	2	1	1	2	3	3	2	1	1500	3	3	2	1					#NULL!	#NULL!	#NULL!	#NULL!	4	2	2	#NULL!	2	1	9	#NULL!	10	1	2									no		0	0	0
352	132074	1	32	1	2	1	1	2	3	4	4	2	20000	6	2	1	2	2	10	1	5	2	15	2	3	6	3	2	#NULL!	3	2	#NULL!	#NULL!	#NULL!	2	2									no	2	400	0	0
353	132566	1	30	1	2	1	1	1	4	1	8	7	3500	3	3	3	1					#NULL!	#NULL!	#NULL!	#NULL!	6	2	2	#NULL!	1	2	#NULL!	#NULL!	#NULL!	1	2									no		0	0	0
354	132646	1	22	1	2	0	1	1	3	4	5	3	4000	4	3	1	2	1	2	3	3	#NULL!	1	1	1	6	3	2	#NULL!	3	1	1	100	20	1	2									no	1	1700	1700	50
355	132481	1	57	1	2	0	1	2	2	6	5	2	1500	2	4	2	1					#NULL!	#NULL!	#NULL!	#NULL!	5	1	2	#NULL!	1	2	#NULL!	#NULL!	#NULL!	2	2									no		0	0	0
356	132480	1	57	1	2	0	1	2	3	1	4	2	4000	3	3	2	2	3	15	3	3	#NULL!	1	1	1	4	4	2	#NULL!	3	2	#NULL!	#NULL!	#NULL!	2	2									no	2	100	0	0
357	132166	0	23	1	2	0	1	1	4	6	4	3	3000	6	3	1	1					#NULL!	#NULL!	#NULL!	#NULL!	6	1	2	#NULL!	2	1	6	#NULL!	8	1	2									no		0	0	0
358	132656	0	28	1	2	1	1	2	4	2	6	4	2500	4	3	1	2	4	60	3	3	1	1	1	1	6	2	2	#NULL!	2	2	#NULL!	#NULL!	#NULL!	2	2									no	2	100	0	4
359	132527	0	31	1	2	0	1	2	3	1	4	2	2000	4	3	2	2	1	1	3	3	1	1	1	1	5	4	2	#NULL!	2	2	#NULL!	#NULL!	#NULL!	1	2									no	2	300	0	10
360	132595	1	34	1	2	0	1	1	1	1	1	1	3000	4	4	2	1					#NULL!	#NULL!	#NULL!	#NULL!	3	2	2	#NULL!	2	2	#NULL!	#NULL!	#NULL!	1	2									no		0	0	0
361	132669	0	29	2	2	0	1	2	2	1	5	2	2000	1	4	2	1					#NULL!	#NULL!	#NULL!	#NULL!	3	2	2	#NULL!	2	2	#NULL!	#NULL!	#NULL!	2	2									no		0	0	0
362	132666	0	33	1	2	1	1	2	2	5	5	1	0	3	5	2	1					#NULL!	#NULL!	#NULL!	#NULL!	3	2	1	6000	1	1	5	90	55	1	2									no		0	0	0
363	132471	1	59	1	2	0	1	1	2	1	4	4	2500	6	3	2	2	1	0	3	3	#NULL!	1	1	1	6	4	2	#NULL!	2	2	#NULL!	#NULL!	#NULL!	1	1	0	0	0	1	0	0	0		no	2	100	0	0
364	132635	0	45	1	2	0	1	2	1	6	7	3	1900	1	4	1	1					#NULL!	#NULL!	#NULL!	#NULL!	3	2	2	#NULL!	1	2	#NULL!	#NULL!	#NULL!	2	2									no		0	0	0
365	130015	1	53	1	1	0	1	2	3	2	4	3	5000	4	3	1	2	4	60	3	3	#NULL!	5	1	2	5	3	2	#NULL!	3	2	#NULL!	#NULL!	#NULL!	2	2									no	2	1000	0	0
366	132617	1	22	1	2	1	1	1	3	1	4	2	2000	2	3	2	2	4	30	5	5	3	50	3	7	5	2	2	#NULL!	2	2	#NULL!	#NULL!	#NULL!	1	2									no	2	3000	0	600
367	132488	1	26	1	2	0	1	1	2	1	4	3	3000	2	4	2	2	2	14	5	5	1	25	2	4	4	4	2	#NULL!	2	2	#NULL!	#NULL!	#NULL!	2	2									no	2	800	0	100
368	132653	1	24	1	2	1	1	1	2	1	5	1	3000	1	3	2	2	1	2	1	3	#NULL!	10	1	2	3	3	2	#NULL!	1	2	#NULL!	#NULL!	#NULL!	1	1	0	0	0	1	0	0	0		no	2	300	0	0
369	132661	1	26	1	2	0	1	2	2	1	5	2	3000	4	3	2	2	1	1	3	3	#NULL!	1	1	1	3	3	2	#NULL!	2	2	#NULL!	#NULL!	#NULL!	1	2									no	2	520	0	5
370	132112	1	30	1	2	1	2	2	3	1	3	2	3000	3	3	2	1					#NULL!	#NULL!	#NULL!	#NULL!	4	1	2	#NULL!	2	1	2	90	6	2	2									no		0	0	0
371	132655	0	24	1	2	1	1	1	3	4	6	2	2500	3	3	1	2	4	30	3	6	1	7	1	1	5	2	2	#NULL!	1	1	9	90	20	1	1	1	1	0	0	0	0	0		no	1	150	4000	100
372	132091	1	26	1	2	0	1	1	3	1	4	3	4000	3	3	1	1					#NULL!	#NULL!	#NULL!	#NULL!	5	3	2	#NULL!	1	2	#NULL!	#NULL!	#NULL!	1	1	0	0	0	1	0	0	0		no		0	0	0
373	132109	1	32	1	2	0	1	2	3	1	7	2	3000	4	3	1	2	3	20	1	3	3	20	2	4	3	2	2	#NULL!	1	2	#NULL!	#NULL!	#NULL!	2	2									no	2	600	0	0
374	132692	0	32	2	2	1	1	4	2	2	6	4	3000	4	3	2	2	4	120	3	3	1	0	1	1	5	3	2	#NULL!	3	2	#NULL!	#NULL!	#NULL!	2	2									no	2	120	0	4
375	130024	1	52	1	1	1	1	2	4	4	3	2	25000	6	2	1	2	1	7	3	6	1	7	1	1	6	2	2	#NULL!	3	2	#NULL!	#NULL!	#NULL!	1	2									no	2	2000	0	0
376	132085	1	30	1	2	1	2	2	3	1	3	2	4000	2	3	2	2	3	15	1	1	1	2	2	3	4	4	2	#NULL!	1	2	#NULL!	#NULL!	#NULL!	1	2									no	2	400	0	100
377	132681	1	24	1	2	0	1	1	4	1	6	3	2600	1	3	1	2	1	7	3	3	1	12	2	3	4	3	2	#NULL!	3	2	#NULL!	#NULL!	#NULL!	2	2									no	2	1030	0	48
378	132671	1	37	1	2	1	1	2	3	1	6	1	3000	1	4	2	2	2	14	4		1	14	2	4	4	3	2	#NULL!	1	2	#NULL!	#NULL!	#NULL!	2	2									no	2	400	0	100
380	130040	1	35	1	1	1	1	2	4	1	3	2	6000	3	4	1	2	1	7	1	3	1	14	1	2	5	2	2	#NULL!	2	2	#NULL!	#NULL!	#NULL!	1	2									no	2	200	0	20
381	132694	0	56	1	2	0	1	2	1	5	4	2	1000	1	5	2	2	1	7	3	2	2	12	1	2	3	4	2	#NULL!	2	2	#NULL!	#NULL!	#NULL!	2	2									no	1	500	4900	240
382	132698	0	37	1	2	1	2	2	3	1	4	2	2600	2	3	2	2	4	30	3	2	3	1	1	1	5	3	2	#NULL!	2	2	#NULL!	#NULL!	#NULL!	1	1	0	0	0	1	0	0	0		no	2	500	0	12
383	130042	1	26	1	1	1	1	2	4	1	3	2	10000	5	2	1	2	2	10	3	1	2	10	1	2	6	2	2	#NULL!	3	2	#NULL!	#NULL!	#NULL!	2	2									no	2	200	0	10
384	132320	1	26	1	2	0	1	1	2	1	4	2	4800	2	3	2	2	2	10	3	3	1	15	2	5	4	3	2	#NULL!	3	2	#NULL!	#NULL!	#NULL!	2	2									no	2	1300	0	200
385	130034	1	25	1	1	0	1	1	4	1	4	4	7000	6	2	1	2	1	7	2	3	1	7	1	2	6	2	2	#NULL!	3	2	#NULL!	#NULL!	#NULL!	2	2									no	2	300	0	100
386	132675	1	35	1	2	0	1	2	4	1	6	1	3500	1	3	2	2	1	7	3	2	4	60	2	5	3	3	2	#NULL!	2	2	#NULL!	#NULL!	#NULL!	2	2									no	1	5000	4000	500
387	132699	1	28	1	2	1	1	1	3	4	5	2	3000	1	5	2	2	4	180	4	3	2	10	1	2	4	3	1	1000	1	2	#NULL!	#NULL!	#NULL!	2	2									no	2	200	0	25
388	132679	1	28	2	2	1	1	1	4	1	3	2	3000	2	3	2	2	2	12	4	6	2	9	2	4	4	2	2	#NULL!	2	1	2	50	4	2	2									no	2	3700	0	120
389	132689	0	26	1	2	1	1	1	3	6	6	3	3000	2	3	2	2	1	1	1	2	2	1	1	1	5	1	2	#NULL!	3	1	1	50	15	1	2									no	2	1000	0	120
390	132194	1	26	1	2	1	1	1	2	6	5	3	2500	2	4	2	1					#NULL!	#NULL!	#NULL!	#NULL!	5	1	2	#NULL!	2	2	#NULL!	#NULL!	#NULL!	1	1	0	0	0	1	0	0	0		no		0	0	0
391	132520	1	22	1	2	0	1	1	2	1	3	3	4500	4	3	2	2	1	1	3	3	1	7	1	1	6	4	2	#NULL!	3	2	#NULL!	#NULL!	#NULL!	2	2									no	1	1500	1500	100
392	132546	0	22	1	2	0	1	1	4	4	4	1	2000	2	4	2	1					#NULL!	#NULL!	#NULL!	#NULL!	4	2	2	#NULL!	1	1	10	50	0	1	2									no		0	0	0
393	130033	1	28	1	1	0	1	2	4	4	3	2	10000	6	3	1	2	3	21	3	2	#NULL!	30	3	8	6	1	2	#NULL!	3	2	#NULL!	#NULL!	#NULL!	2	2									no	2	5000	0	100
394	132687	1	24	1	2	0	1	1	3	1	4	2	3000	4	3	1	1					#NULL!	#NULL!	#NULL!	#NULL!	5	2	2	#NULL!	2	2	#NULL!	#NULL!	#NULL!	1	2									no		0	0	0
395	132184	1	34	1	2	1	2	3	3	2	2	1	4000	3	3	1	2	1	1	3	3	1	1	1	1	6	4	2	#NULL!	1	2	#NULL!	#NULL!	#NULL!	1	2									multi-drug resistance	2	300	0	0
396	132111	1	29	1	2	1	1	2	3	4	7	5	3200	4	3	2	2	1	7	1	5	4	15	2	3	6	3	2	#NULL!	2	1	5	100	45	1	1	0	0	0	1	0	0	0		no	2	6000	0	100
397	132581	0	19	2	2	0	1	1	1	1	6	2	1800	1	4	1	1					#NULL!	#NULL!	#NULL!	#NULL!	3	2	2	#NULL!	1	1	5	20	2	1	2									no		0	0	0
398	132131	1	53	1	2	0	1	2	1	6	2	1	2000	2	3	2	2	4	60	3	3	#NULL!	1	1	1	2	4	2	#NULL!	2	2	#NULL!	#NULL!	#NULL!	1	2									no	2	100	0	4
399	132586	1	34	1	2	1	1	2	4	1	4	2	5000	6	3	1	2	4	60	3	3	4	10	2	3	6	3	2	#NULL!	2	2	#NULL!	#NULL!	#NULL!	1	2									no	2	200	0	200
400	132098	0	57	1	2	0	1	2	1	1	3	2	1800	2	4	2	2	2	14	3	5	3	15	2	6	3	2	2	#NULL!	2	2	#NULL!	#NULL!	#NULL!	1	2									no	2	6000	0	20
401	132644	1	23	1	2	1	1	1	2	1	4	4	3200	2	4	1	1					#NULL!	#NULL!	#NULL!	#NULL!	3	2	2	#NULL!	2	1	2	50	0	2	1	0	0	0	1	0	0	0		no		0	0	0
402	132253	1	28	1	2	0	1	4	4	2	3	2	4000	4	3	2	2	1	5	3	2	1	15	2	3	5	4	2	#NULL!	2	1	6	100	10	1	2									no	2	1500	0	500
403	132577	1	35	2	2	1	1	1	1	1	1	1	3000	4	4	2	2	4	180	3	3	1	1	1	1	3	2	1	3000	1	2	#NULL!	#NULL!	#NULL!	1	2									no	2	2000	0	0
404	132597	1	29	1	2	1	1	3	3	1	3	3	3000	3	3	2	2	1	5	1	6	#NULL!	15	2	5	5	1	2	#NULL!	2	2	#NULL!	#NULL!	#NULL!	1	2									no	2	2000	0	100
405	132429	0	31	1	2	0	1	2	3	6	3	2	3000	2	4	2	2	1	1	3	3	#NULL!	1	1	1	4	3	2	#NULL!	2	2	#NULL!	#NULL!	#NULL!	1	2									no	2	100	0	0
406	132263	0	57	1	2	0	1	2	3	6	5	2	2000	2	3	2	2	4	30	2	2	4	15	1	2	4	2	2	#NULL!	1	1	11	50	0	2	2									no	2	100	0	300
407	132138	0	57	1	2	0	1	2	1	5	6	3	0	2	3	2	1					#NULL!	#NULL!	#NULL!	#NULL!	5	1	2	#NULL!	3	1	2	#NULL!	12	2	2									no		0	0	0
408	132462	0	26	1	2	0	1	1	3	1	4	4	3500	6	3	1	1					#NULL!	#NULL!	#NULL!	#NULL!	6	1	2	#NULL!	3	1	3	#NULL!	30	1	2									no		0	0	0
409	132583	1	47	1	2	0	1	2	1	6	3	1	1600	1	5	1	1					#NULL!	#NULL!	#NULL!	#NULL!	1	4	2	#NULL!	1	2	#NULL!	#NULL!	#NULL!	1	1	0	0	0	1	0	0	0		no		0	0	0
410	132662	0	21	1	2	1	1	1	2	1	3	3	3000	3	3	2	2	4	30	3	3	#NULL!	2	1	1	5	3	2	#NULL!	2	2	#NULL!	#NULL!	#NULL!	1	2									no	2	100	0	4
411	132273	1	32	1	2	0	1	2	1	6	4	2	2000	2	4	1	1					#NULL!	#NULL!	#NULL!	#NULL!	3	1	2		2	2	#NULL!	#NULL!	#NULL!	2	1	0	0	0	1	0	0	0		no		0	0	0
412	130030	1	18	1	1	1	1	1	3	3	5	1	0	6	3	3	1					#NULL!	#NULL!	#NULL!	#NULL!	6	3	2	#NULL!	3	1	8	180	10	2	2									no		0	0	0
413	132496	0	36	1	2	0	1	2	2	2	4	2	2000	3	3	1	1					#NULL!	#NULL!	#NULL!	#NULL!	4	1	2	#NULL!	2	2	#NULL!	#NULL!	#NULL!	1	2									no		0	0	0
414	132486	1	39	1	2	1	2	1	1	2	2	2	2000	2	5	2	2	4	365	5	3	#NULL!	2	1	1	4	4	2	#NULL!	1	2	#NULL!	#NULL!	#NULL!	1	2									no	2	500	0	0
415	132670	0	39	2	2	0	1	2	2	1	4	2	3000	2	3	1	2	1	7	1	6	3	25	2	5	5	4	2	#NULL!	2	1	9	50	12	2	2									no	1	4900	4500	50
416	132650	1	24	1	2	1	1	1	4	6	5	2	5000	4	3	3	2	1	7	3	2	#NULL!	1	1	1	6	4	2	#NULL!	3	2	#NULL!	#NULL!	#NULL!	2	2									no	2	500	0	50
417	132469	1	38	2	2	0	1	2	2	1	8	4	2000	3	3	2	2	3	30	3	3	#NULL!	5	1	2	5	2	2	#NULL!	2	2	#NULL!	#NULL!	#NULL!	2	2									no	2	700	0	10
418	132555	0	26	1	2	1	1	1	2	5	7	3	5000	2	3	2	1					#NULL!	#NULL!	#NULL!	#NULL!	5	4	2	#NULL!	2	2	#NULL!	#NULL!	#NULL!	2	2									no		0	0	0
419	132484	0	42	1	2	1	1	2	1	5	4	1	0	1	5	3	2	1	1	2	3	1	200	3	11	2	2	2	#NULL!	1	1	9	20	20	1	2									no	2	480	0	2
420	132625	1	26	1	2	0	1	2	3	1	5	4	3000	3	3	2	1					#NULL!	#NULL!	#NULL!	#NULL!	5	1	2	#NULL!	2	1	5	90	14	2	2									no		0	0	0
421	132684	1	40	1	2	0	1	2	3	1	3	2	3500	3	3	1	2	1	7	1	5	2	60	2	6	6	4	2	#NULL!	2	2	#NULL!	#NULL!	#NULL!	2	2									no	2	1200	0	50
422	132682	0	26	1	2	0	1	2	2	1	5	3	3000	3	3	1	1					#NULL!	#NULL!	#NULL!	#NULL!	5	2	2	#NULL!	3	2	#NULL!	#NULL!	#NULL!	2	2									no		0	0	0
423	132667	1	27	1	2	0	1	1	1	1	8	2	2000	1	5	1	2	1	5	5	3	1	7	1	2	3	1	1	3000	1	1	1	20	12	2	2									no	2	500	0	50
423	132672	1	44	1	2	0	1	2	2	6	3	2	2000	3	3	1	1					#NULL!	#NULL!	#NULL!	#NULL!	3	2	2	#NULL!	1	2	#NULL!	#NULL!	#NULL!	1	2									no		0	0	0
425	132663	1	21	1	2	0	1	1	3	1	4	4	2500	3	3	2	1					#NULL!	#NULL!	#NULL!	#NULL!	5	1	2	#NULL!	3	2	#NULL!	#NULL!	#NULL!	2	2									no		0	0	0
426	132658	1	47	1	2	1	1	1	3	6	3	2	2000	3	3	2	1					#NULL!	#NULL!	#NULL!	#NULL!	3	2	2	#NULL!	3	2	#NULL!	#NULL!	#NULL!	1	2									no		0	0	0
427	132665	0	24	1	2	0	1	1	2	1	4	4	2000	3	3	2	1					#NULL!	#NULL!	#NULL!	#NULL!	5	1	2	#NULL!	1	2	#NULL!	#NULL!	#NULL!	2	2									no		0	0	0
428	132593	1	57	1	2	1	1	2	1	5	4	2	0	1	5	2	2	1	1	5	3	1	7	1	2	3	4	2	#NULL!	1	2	#NULL!	#NULL!	#NULL!	2	2									no	2	500	0	0
429	132701	0	31	1	2	1	1	2	2	5	4	1	0	2	4	2	2	3	15	1	3	1	7	1	2	3	2	2	#NULL!	2	2	#NULL!	#NULL!	#NULL!	2	2									no	2	200	0	10
430	132717	1	43	1	2	0	1	2	3	1	3	2	3000	3	2	1	2	1	7	4	3	1	1	1	1	6	2	2	#NULL!	2	2	#NULL!	#NULL!	#NULL!	2	2									no	2	80	0	3
431	132529	1	34	1	2	1	2	3	2	1	1	1	2400	3	4	2	2	1	3	1	2	1	2	1	2	3	3	2	#NULL!	2	2	#NULL!	#NULL!	#NULL!	1	2									no	2	1500	0	12
432	132072	1	50	1	2	0	1	2	1	6	5	4	1800	6	5	2	2	1	1	1	3	1	60	2	5	6	4	2	#NULL!	1	2	#NULL!	#NULL!	#NULL!	1	2									no	2	500	0	10
433	132591	0	45	1	2	0	1	2	2	1	4	3	2000	2	3	2	1					#NULL!	#NULL!	#NULL!	#NULL!	5	1	2	#NULL!	2	1	4	#NULL!	0	2	2									no		0	0	0
434	130021	1	29	1	1	0	1	2	3	2	4	2	3500	5	3	1	2	1	7	3	3	1	1	1	1	6	1	2	#NULL!	3	2	#NULL!	#NULL!	#NULL!	2	2									no	2	100	0	50
435	132627	1	20	2	2	0	1	1	2	1	5	3	2500	2	3	2	2	1	0	2	3	1	60	2	5	5	4	2	#NULL!	3	2	#NULL!	#NULL!	#NULL!	1	2									no	2	400	0	5
436	132640	1	35	1	2	0	1	2	2	6	4	2	2000	2	5	1	1					#NULL!	#NULL!	#NULL!	#NULL!	2	1	2	#NULL!	1	2	#NULL!	#NULL!	#NULL!	1	2									no		0	0	0
437	132628	1	29	1	2	1	1	2	3	2	5	4	5000	6	3	2	2	2	10	1	6	1	2	1	1	6	3	2	#NULL!	2	2	#NULL!	#NULL!	#NULL!	2	2									no	2	150	0	50
439	132236	1	49	1	2	0	1	2	1	6	6	1	4000	2	2	1	2	3	15	2	5	1	30	2	5	6	4	2	#NULL!	2	2	#NULL!	#NULL!	#NULL!	2	2									no	2	1500	0	20
441	132210	1	50	1	2	1	1	2	2	6	6	4	3000	2	3	2	2	1	2	5	3	2	10	1	2	6	3	2	#NULL!	2	1	5	50	10	1	2									no	2	500	0	50
442	132652	0	22	1	2	0	1	1	4	3	3	2	1000	2	3	2	1					#NULL!	#NULL!	#NULL!	#NULL!	5	2	2	#NULL!	2	1	7	50	20	1	2									no		0	0	0
443	132647	1	28	1	2	0	1	1	2	1	3	3	2500	3	3	2	1					#NULL!	#NULL!	#NULL!	#NULL!	6	2	2	#NULL!	2	2	#NULL!	#NULL!	#NULL!	2	2									no		0	0	0
445	132514	1	25	2	2	0	1	1	4	1	6	2	2600	1	4	2	1					#NULL!	#NULL!	#NULL!	#NULL!	3	1	2	#NULL!	2	2	#NULL!	#NULL!	#NULL!	1	2									no		0	0	0
446	132508	0	25	1	2	0	1	2	2	1	5	4	2000	3	3	2	1					#NULL!	#NULL!	#NULL!	#NULL!	6	2	2	#NULL!	2	1	2	90	18	1	1	0	0	0	1	0	0	0		no		0	0	0
447	132249	0	27	1	2	1	1	4	2	1	3	2	2500	3	3	2	2	1	3	1	6	1	3	1	2	4	1	2	#NULL!	2	2	#NULL!	#NULL!	#NULL!	2	1	0	0	0	1	0	0	0		no	2	100	0	10
448	132706	0	27	2	2	0	1	1	1	1	3	3	2500	2	5	2	1					#NULL!	#NULL!	#NULL!	#NULL!	3	2	2	#NULL!	1	2	#NULL!	#NULL!	#NULL!	1	2									no		0	0	0
449	132685	1	51	1	2	0	1	2	1	2	6	2	2000	1	5	1	2	1	1	5	3	#NULL!	1	1	1	3	2	2	#NULL!	1	1	9	20	0	2	2									no	2	100	0	10
450	132539	1	53	1	2	1	2	2	3	1	6	4	3000	3	3	2	1					#NULL!	#NULL!	#NULL!	#NULL!	3	4	2	#NULL!	3	2	#NULL!	#NULL!	#NULL!	2	2									no		0	0	0
451	132624	0	38	1	2	0	1	2	2	1	5	3	3500	3	3	2	1					#NULL!	#NULL!	#NULL!	#NULL!	5	1	2	#NULL!	2	1	8	#NULL!	4	2	1	0	0	0	1	0	0	0		no		0	0	0
452	132711	1	33	1	2	0	1	1	2	1	8	8	2500	2	3	2	2	1	0	3	3	#NULL!	150	3	9	6	1	2	#NULL!	2	2	#NULL!	#NULL!	#NULL!	1	1		0	0	0	0	0	0		no	2	2000	0	36
453	132722	1	29	1	2	1	1	1	4	1	7	5	3500	5	3	2	1					#NULL!	#NULL!	#NULL!	#NULL!	6	2	2	#NULL!	2	2	#NULL!	#NULL!	#NULL!	2	2									no		0	0	0
454	132712	0	39	1	2	1	1	2	2	6	5	2	3500	3	3	1	1					#NULL!	#NULL!	#NULL!	#NULL!	6	2	2	#NULL!	1	1	10	#NULL!	30	2	2									no		0	0	0
455	132563	0	30	1	2	0	1	2	2	1	4	2	3000	2	4	2	1					#NULL!	#NULL!	#NULL!	#NULL!	4	1	2	#NULL!	1	1	3	50	10	1	2									no		0	0	0
456	132572	1	36	1	2	1	1	2	2	1	3	2	4000	3	3	1	2	4	40	1	5	4	60	2	5	5	4	2	#NULL!	2	2	#NULL!	#NULL!	#NULL!	1	1	0	0	0	1	0	0	0		no	2	500	0	0
457	132760	1	27	1	2	0	1	2	3	1	3	2	3000	3	3	3	1					#NULL!	#NULL!	#NULL!	#NULL!	5	1	2	#NULL!	2	1	1	90	12	1	2									no		0	0	0
458	132812	0	24	1	2	0	1	4	3	1	6	2	3200	5	3	3	2	2	14	4	6	1	7	1	1	5	1	2	#NULL!	2	1	10	150	15	1	2									no	2	300	0	20
459	132786	0	30	1	2	1	1	2	2	1	3	2	4000	3	3	2	2	1	7	1	6	1	2	1	2	6	2	2	#NULL!	2	1	2	90	16	1	2								缺药	no	2	200	0	50
460	130007	1	56	1	1	1	1	2	3	5	4	2	0	3	3	1	2	4	60	3	3	1	0	1	1	6	4	2	#NULL!	2	2	#NULL!	#NULL!	#NULL!	1	2									no	2	500	0	20
462	132732	1	26	1	2	1	1	1	2	1	4	2	3000	3	3	2	1					#NULL!	#NULL!	#NULL!	#NULL!	4	3	2	#NULL!	2	2	#NULL!	#NULL!	#NULL!	2	1	0	1	1	0	0	1	0		no		0	0	0
463	132329	1	35	1	2	1	2	2	3	2	4	2	3500	3	2	2	1					#NULL!	#NULL!	#NULL!	#NULL!	6	2	2	#NULL!	3	2	#NULL!	#NULL!	#NULL!	1	2									no		0	0	0
464	132819	1	20	1	2	0	1	1	3	3	5	3	0	3	4	3	1					#NULL!	#NULL!	#NULL!	#NULL!	4	4	2		3	1	9	90	12	2	2									no		0	0	0
465	132799	0	23	1	2	1	1	1	2	1	4	2	2500	2	4	2	1					#NULL!	#NULL!	#NULL!	#NULL!	4	3	2	#NULL!	2	1	6	50	4	1	2									no		0	0	0
466	132798	0	34	1	2	0	1	3	2	1	4	2	2500	2	3	1	1					#NULL!	#NULL!	#NULL!	#NULL!	4	4	2	#NULL!	2	1	7	50	4	1	2									no		0	0	0
467	132815	1	49	1	2	0	1	2	3	1	5	3	3000	2	3	1	2	1	0	1	5	2	15	2	4	5	3	2	#NULL!	2	2	#NULL!	#NULL!	#NULL!	1	1	0	0	0	1	0	0	0		no	2	800	0	20
468	132808	1	51	1	2	0	1	2	2	1	3	3	2500	3	3	1	1					#NULL!	#NULL!	#NULL!	#NULL!	4	1	2	#NULL!	3	1	2	90	8	1	1	0	0	0	1	0	0	0		no		0	0	4
469	132838	0	28	1	2	0	1	2	1	5	4	1	0	1	4	2	2	1	7	1	1	1	30	2	5	2	4	2	#NULL!	2	1	5	20	14	2	2									no	2	400	0	85
470	132848	1	26	1	2	0	1	2	3	1	3	2	2700	3	3	1	2	1	3	1	2	4	10	1	2	1	2	2	#NULL!	2	1	11	80	0	2	2									no	2	200	0	10
471	132854	1	21	2	2	0	1	1	2	6	4	4	2200	2	4	1	1					#NULL!	#NULL!	#NULL!	#NULL!	3	1	2	#NULL!	2	2	#NULL!	#NULL!	#NULL!	1	2									no		0	0	0
472	132855	0	39	1	2	1	1	2	2	1	4	2	3000	2	3	2	2	1	2	3	6	#NULL!	60	2	4	4	3	2	#NULL!	2	1	7	50	4	1	2									no	2	500	0	80
473	130049	1	26	1	1	0	1	1	4	2	7	4	5000	6	3	1	1					#NULL!	#NULL!	#NULL!	#NULL!	6	1	2	#NULL!	2	1	5	180	14	1	2									no		0	0	0
474	132660	0	23	1	2	0	1	1	4	1	4	4	3000	6	2	1	1					#NULL!	#NULL!	#NULL!	#NULL!	6	2	2	#NULL!	3	1	10	#NULL!	4	2	2									no		0	0	0
475	132876	0	29	1	2	1	1	2	2	2	7	2	2000	1	3	2	2	2	10	3	6	#NULL!	10	2	3	5	4	2	#NULL!	2	1	7	20	6	2	2									no	2	700	0	20
476	132742	1	23	1	2	1	1	2	2	1	4	4	2000	3	3	2	2	2	10	3	3	1	0	1	1	5	1	2	#NULL!	2	1	8	90	20	2	2									no	2	100	0	0
477	132676	1	23	1	2	0	1	2	2	2	8	8	6000	4	3	2	1					#NULL!	#NULL!	#NULL!	#NULL!	6	2	2	#NULL!	3	2	#NULL!	#NULL!	#NULL!	1	2									no		0	0	0
478	132751	1	27	1	2	1	1	2	2	1	8	3	1700	1	4	1	2	4	240	2	6	1	1	1	1	1	4	2	#NULL!	1	1	2	20	0	1	2									no	2	200	0	10
479	130045	0	30	1	1	0	1	2	4	1	3	2	4000	6	3	1	2	1	1	4	3	1	1	1	1	4	2	2	#NULL!	2	1	10	180	40	2	2									no	2	200	0	200
480	132743	1	37	1	2	1	1	2	4	2	5	2	15000	4	3	1	1					#NULL!	#NULL!	#NULL!	#NULL!	6	4	2	#NULL!	3	2	#NULL!	#NULL!	#NULL!	1	2									no		0	0	0
481	132714	0	23	1	2	1	1	1	2	1	6	4	3000	2	3	1	2	2	14	1	6	4	7	1	2	4	4	2	#NULL!	1	1	3	50	12	1	2									no	2	170	0	10
482	132736	1	25	1	2	1	1	4	3	1	4	4	2000	2	4	1	1					#NULL!	#NULL!	#NULL!	#NULL!	4	2	2	#NULL!	2	2	#NULL!	#NULL!	#NULL!	2	2									no		0	0	0
483	132762	1	23	1	2	0	1	1	3	1	3	3	2000	2	3	1	1					#NULL!	#NULL!	#NULL!	#NULL!	4	4	2	#NULL!	2	1	1	50	12	2	2									no		0	0	0
484	132740	0	20	1	2	0	1	1	3	1	4	2	3000	2	3	2	2	2	14	5	6	#NULL!	15	2	3	4	2	2	#NULL!	2	2	#NULL!	#NULL!	#NULL!	1	2									no	2	410	0	20
485	132718	0	57	1	2	0	1	2	1	5	8	2	0	3	3	1	2	2	10	1	6	1	1	2	3	6	4	2	#NULL!	2	1	9	90	10	1	2									no	2	500	0	40
486	132765	1	33	1	2	1	1	2	1	1	6	2	3500	2	4	1	2	1	7	1	5	3	60	3	5	3	4	2	#NULL!	1	1	2	50	15	2	2									no	1	8000	3000	50
487	132753	0	26	1	2	0	1	2	3	1	4	2	3000	3	3	1	1					#NULL!	#NULL!	#NULL!	#NULL!	5	1	2	#NULL!	2	2	#NULL!	#NULL!	#NULL!	1	1	1	1	0	0	0	0	0		no		0	0	0
488	132818	0	39	1	2	0	1	2	2	1	5	1	3500	1	3	1	2	1	1	2	3	#NULL!	16	2	3	4	4	2	#NULL!	3	2	#NULL!	#NULL!	#NULL!	2	2									no	2	500	0	15
489	132784	0	28	2	2	0	1	2	1	1	7	2	2500	1	4	2	2	1	7	2	3	1	0	1	1	3	2	2	#NULL!	2	2	#NULL!	#NULL!	#NULL!	1	1	1	0	0	0	0	0	0		no	2	100	0	0
490	132816	1	45	1	2	0	1	2	1	1	4	2	3000	2	3	1	2	2	10	3	3	1	10	2	3	3	3	2	#NULL!	1	2	#NULL!	#NULL!	#NULL!	2	2									no	2	500	0	15
491	132790	0	22	1	2	0	1	1	3	1	4	4	2800	3	3	2	1					#NULL!	#NULL!	#NULL!	#NULL!	6	1	2	#NULL!	2	1	3	80	18	2	2									no		0	0	0
492	132748	1	55	1	2	0	1	2	2	2	6	6	5000	3	3	1	2	1	6	1		#NULL!	30	2	5	6	3	2	#NULL!	1	2	#NULL!	#NULL!	#NULL!	1	2									no	2	800	0	20
493	132244	1	59	1	2	1	1	2	2	6	6	2	1800	2	4	1	2	4	30	2	3	1	0	1	1	4	1	1	2000	1	1	2	50	2	1	1	0	0	0	1	0	0	0		no	2	100	0	0
494	132792	1	32	1	2	0	1	2	2	1	6	2	2700	3	2	1	1					#NULL!	#NULL!	#NULL!	#NULL!	6	1	2	#NULL!	2	2	#NULL!	#NULL!	#NULL!	2	2									no		0	0	0
495	132615	1	29	1	2	1	1	2	3	1	6	3	2000	2	3	2	1					#NULL!	#NULL!	#NULL!	#NULL!	5	2	2	#NULL!	2	2	#NULL!	#NULL!	#NULL!	1	2									no		0	0	0
496	132801	1	32	1	2	0	1	1	2	1	7	3	2500	2	4	2	2	1	0	2	6	1	3	2	3	4	4	2	#NULL!	3	2	#NULL!	#NULL!	#NULL!	1	2									no	2	700	0	20
497	132811	1	35	1	2	1	1	2	1	6	4	1	8000	3	2	2	2	4	182	1	2	4	15	2	3	6	3	2	#NULL!	3	2	#NULL!	#NULL!	#NULL!	1	2									no	2	1000	0	20
498	132799	1	39	1	2	1	1	2	2	1	3	8	600	1	4	1	1					#NULL!	#NULL!	#NULL!	#NULL!	2	1	2	#NULL!	1	2	#NULL!	#NULL!	#NULL!	1	2									no		0	0	0
499	132001	1	24	1	2	0	1	1	3	1	6	3	2000	1	4	2	1					#NULL!	#NULL!	#NULL!	#NULL!	3	2	2	#NULL!	2	2	#NULL!	#NULL!	#NULL!	1	2									no		0	0	0
500	132614	1	26	1	2	1	1	1	3	2	4	3	2000	4	4	2	2	1	2	1	3	1	2	1	1	3	2	2	#NULL!	2	2	#NULL!	#NULL!	#NULL!	1	2									no	2	880	0	90
501	132733	1	31	1	2	1	1	2	3	6	5	2	2800	2	4	2	1					#NULL!	#NULL!	#NULL!	#NULL!	4	2	2	#NULL!	1	2	#NULL!	#NULL!	#NULL!	1	2									no		0	0	0
502	132619	1	36	1	2	1	2	2	3	4	3	2	7000	6	2	1	2	3	15	2	3	3	10	1	2	6	3	2	#NULL!	2	2	#NULL!	#NULL!	#NULL!	1	2									no	2	600	0	15
503	132817	0	33	1	2	0	1	2	3	6	4	2	2000	1	4	2	1					#NULL!	#NULL!	#NULL!	#NULL!	3	1	2	#NULL!	1	2	#NULL!	#NULL!	#NULL!	1	2									no		0	0	0
504	132605	1	39	1	2	0	1	2	4	1	3	2	4000	3	3	1	2	1	2	5	5	4	30	2	5	4	3	2	#NULL!	2	2	#NULL!	#NULL!	#NULL!	1	1	0	0	0	1	0	0	0		no	2	3000	0	500
505	132757	1	23	1	2	0	1	1	3	1	3	3	2500	2	4	2	2	1	7	2	3	#NULL!	1	1	1	3	3	2	#NULL!	2	2	#NULL!	#NULL!	#NULL!	2	2									no	2	80	0	0
506	132724	0	59	1	2	0	1	2	1	6	6	3	0	2	4	2	1					#NULL!	#NULL!	#NULL!	#NULL!	4	2	2	#NULL!	2	2	#NULL!	#NULL!	#NULL!	1	2									no		0	0	0
507	132708	1	46	1	2	0	1	2	2	1	5	2	3000	2	3	1	1					#NULL!	#NULL!	#NULL!	#NULL!	3	2	2	#NULL!	1	2	#NULL!	#NULL!	#NULL!	1	1	0	0	0	1	0	0	0		no		0	0	0
508	132705	1	34	2	2	1	1	2	3	1	6	2	2000	1	5	2	2	4	365	2	3	4	25	2	3	3	4	2	#NULL!	1	2	#NULL!	#NULL!	#NULL!	2	2									no	2	3000	0	18
509	132200	1	28	1	2	1	2	1	3	6	1	2	2000	3	3	2	2	1	1	3	3	1	1	1	1	4	1	2	#NULL!	2	1	2	80	20	1	1	1								no	1	6000	3000	200
510	132704	0	20	1	2	0	1	1	2	1	5	2	2000	2	3	2	2	2	10	1	3	#NULL!	60	2	5	4	3	2	#NULL!	1	1	8	50	14	2	2									no	2	2000	0	20
511	132677	0	33	2	2	0	1	2	2	1	6	2	2800	3	3	2	2	1	0	1	3	1	0	1	1	5	4	2	#NULL!	3	1	9	90	16	2	2									no	2	100	0	0
512	130041	0	38	1	1	0	1	2	3	6	3	2	4000	5	3	1	2	3	15	4	6	3	1	1	1	6	1	2	#NULL!	3	2	#NULL!	#NULL!	#NULL!	1	1	0	0	0	1	0	0	0		no	2	0	0	0
513	132729	0	43	1	2	1	1	3	2	1	4	1	2000	1	4	1	1					#NULL!	#NULL!	#NULL!	#NULL!	3	2	2	#NULL!	1	1	1	20	12	2	2									no		0	0	0
514	132772	1	34	2	2	0	1	1	2	1	5	3	3000	3	3	2	2	3	15	3	2	3	15	1	2	4	3	2	#NULL!	1	1	1	#NULL!	10	1	2									no	2	500	0	20
515	132745	0	45	1	2	1	1	2	1	1	3	2	1800	2	4	1	2	3	21	1	3	#NULL!	10	1	2	2	3	1	2000	1	1	10	50	0	1	2									no	2	100	0	0
517	132738	1	25	1	2	1	1	1	3	1	1	1	2000	2	3	2	2	1	1	1		1	3	1	1	3	4	2	#NULL!	2	2	#NULL!	#NULL!	#NULL!	2	2									no	2	1500	0	50
518	132782	1	19	1	2	1	1	1	2	1	3	3	2000	3	3	2	1					#NULL!	#NULL!	#NULL!	#NULL!	4	2	2	#NULL!	2	1	10	90	16	1	2									no		0	0	0
519	132580	0	25	1	2	1	2	2	3	1	2	2	2500	2	4	2	2	4	185	1	1	#NULL!	30	2	4	5	4	2	#NULL!	2	1	12	50	16	1	2									no	2	500	0	0
520	132796	0	34	1	2	0	1	2	1	1	3	2	2000	2	4	1	2	1	1	5	3	#NULL!	1	1	1	3	3	2	#NULL!	1	1	3	50	8	2	2									no	2	200	0	0
521	132629	1	40	1	2	0	1	2	2	1	3	2	2500	2	3	1	1					#NULL!	#NULL!	#NULL!	#NULL!	3	1	2	#NULL!	2	2	#NULL!	#NULL!	#NULL!	1	2									no		0	0	0
522	132702	1	16	1	2	1	1	1	2	3	5	2	0	5	3	2	2	4	180	4	3	1	60	2	6	6	4	2	#NULL!	3	1	13	150	12	1	1	1	0	0	1	0	0	0		no	2	700	0	12
523	132430	1	50	1	2	0	1	2	2	2	5	2	3000	3	3	2	2	1	7	5	3	1	0	1	1	5	4	2	#NULL!	2	2	#NULL!	#NULL!	#NULL!	1	2									no	2	2000	0	0
524	132788	0	21	1	2	0	1	1	3	1	4	4	3000	3	3	2	2	1	3	5	2	3	1	1	1	5	3	2	#NULL!	1	2	#NULL!	#NULL!	#NULL!	1	2									no	2	1000	0	6
525	132560	1	32	1	2	1	2	2	2	1	4	2	3500	2	3	1	1					#NULL!	#NULL!	#NULL!	#NULL!	4	1	2	#NULL!	3	2	#NULL!	#NULL!	#NULL!	2	2									no		0	0	0
526	132764	1	39	1	2	0	1	2	3	6	7	2	4000	2	3	1	2	4	365	1	3	#NULL!	30	2	5	5	2	2	#NULL!	3	2	#NULL!	#NULL!	#NULL!	1	2									no	2	1000	0	40
527	132843	1	21	1	2	1	1	1	3	1	6	2	2700	3	3	1	1					#NULL!	#NULL!	#NULL!	#NULL!	5	1	2	#NULL!	3	2	#NULL!	#NULL!	#NULL!	1	2									no		0	0	0
528	132827	1	21	1	2	0	1	1	4	1	5	5	3500	2	3	3	1					#NULL!	#NULL!	#NULL!	#NULL!	5	1	2	#NULL!	3	2	#NULL!	#NULL!	#NULL!	2	2									no		0	0	0
529	132826	1	32	1	2	1	1	2	3	2	6	4	3000	5	3	2	2	2	14	5	3	#NULL!	5	1	1	5	3	2	#NULL!	3	2	#NULL!	#NULL!	#NULL!	1	2									no	2	200	0	0
530	132896	0	25	1	2	0	1	2	3	1	3	2	3000	3	3	2	1					#NULL!	#NULL!	#NULL!	#NULL!	5	2	2	#NULL!	3	1	3	90	20	2	2									no		0	0	0
531	132744	1	24	1	2	1	1	1	3	1	7	7	4000	3	3	2	2	4	60	5	3	1	1	1	1	5	2	2	#NULL!	3	2	#NULL!	#NULL!	#NULL!	1	1	0	0	0	1	0	0	0		no	2	500	0	100
532	132864	1	28	2	2	0	1	2	2	1	7	5	3500	2	3	1	2	3	15	2	3	1	10	2	3	6	3	2	#NULL!	3	2	#NULL!	#NULL!	#NULL!	2	2									no	2	2000	0	0
533	132844	1	31	1	2	0	1	1	4	1	3	3	4000	5	2	1	2	1	1	2	3	#NULL!	1	1	1	6	4	2	#NULL!	2	2	#NULL!	#NULL!	#NULL!	1	2									no	1	200	6000	10
534	132841	1	37	1	2	1	1	2	2	1	4	2	5000	2	4	2	1					#NULL!	#NULL!	#NULL!	#NULL!	4	1	2	#NULL!	2	2	#NULL!	#NULL!	#NULL!	2	2									no		0	0	0
535	132865	1	27	2	2	0	1	2	3	1	5	5	2000	2	3	1	1					#NULL!	#NULL!	#NULL!	#NULL!	4	1	2	#NULL!	3	2	#NULL!	#NULL!	#NULL!	1	2									no		0	0	0
536	132862	1	22	2	2	1	1	1	2	1	5	4	2500	3	3	1	1					#NULL!	#NULL!	#NULL!	#NULL!	5	1	2	#NULL!	2	1	5	90	10	2	2									no		0	0	0
[truncated: 26 more columns]
